# Supplementary material for: Lifestyle behaviours and associated factors among people with type 2 diabetes attending a diabetes clinic in Ningbo, China: A cross-sectional study
Source: PLoS One. 2023 Nov 21;18(11):e0294245. doi: 10.1371/journal.pone.0294245 (PMC10662728; doi:10.1371/journal.pone.0294245)
Supplement: S2 File — Dataset supporting the findings. (XLSX) [file pone.0294245.s003.xlsx]

## Sheet: Dataset
ID	Age (years)	Age categorical	Sex	Education	Occupation	Residence	Marital status	Health insurance	Duration of T2DM	Family history of T2DM	HbA1c	Controlled T2DM	Average body weight (kg)	Body weight 1 (kg)	Body weight 2 (kg)	Average height (m)	Height 1 (cm)	Height 2 (cm)	Body mass index categorical	Body mass index numerical	Average waist circumference (cm)	Waist circumference 1 (cm)	Waist circumference 2 (cm)	Abdominal obesity	Average SBP	SBP 1	SBP 2	Average DBP	DBP 1	DPB 2	Hypertension	Q1 IPAQ (days per week)	Q2 IPAQ (min per day)	Q3 IPAQ (days per week)	Q4 IPAQ (min per day)	Q5 IPAQ (days per week)	Q6 IPAQ (min per day)	Q7 IPAQ (min per day)	Physically active	Q1 UKDDQ	Q2 UKDDQ	Q3 UKDDQ	Q4 UKDDQ	Q5 UKDDQ	Q6 UKDDQ	Q7 UKDDQ	Q8 UKDDQ	Q9 UKDDQ	Q10 UKDDQ
1	37	1	1	4	2	1	1	1	2	1	0.116	2	57.9	57.9	57.9	1.625	162.5	162.5	1	21.9266	79.65	79.5	79.8	1	112.5	113	112	73.5	75	72	1	0	0	0	0	5	30	240	2	B	B	B	A	A	F	B	A	C	B
2	51	2	1	2	3	2	1	1	2	1	0.055	1	70.4	70.4	70.4	1.675	167.5	167.5	2	25.0924	92.9	92.8	93	2	104	106	102	73.5	75	72	1	0	0	0	0	7	60	480	2	B	B	A	A	A	E	F	A	A	A
3	45	2	1	3	1	2	1	1	2	1	0.07	2	66.6	66.6	66.6	1.779	177.8	178	1	21.0437	83.2	83.2	83.2	1	119	119	119	72	73	71	1	0	0	0	0	7	30	270	2	A	D	A	A	A	E	A	E	A	A
4	54	2	2	2	3	1	1	1	3	1	0.086	2	64.7	64.7	64.7	1.59	159	159	2	25.5923	94.5	94.5	94.5	2	125.5	128	123	76	77	75	1	0	0	7	90	0	0	240	2	B	B	A	A	A	E	A	A	A	A
5	60	3	2	1	1	2	1	1	2	1	0.062	1	60.8	60.8	60.8	1.56	156	156	2	24.9836	91.3	91.3	91.3	2	133	131	135	72.5	73	72	1	0	0	0	0	7	120	468	2	A	D	A	A	A	E	B	A	A	A
6	45	2	1	3	2	2	1	1	3	1	0.068	1	62	62	62	1.625	162.5	162.5	2	23.4793	86.55	86.5	86.6	1	117.5	122	113	71.5	72	71	1	0	0	0	0	7	30	300	2	A	B	A	A	A	E	A	A	C	A
7	58	2	1	4	2	1	1	1	2	1	0.068	1	53.4	53.4	53.4	1.655	165.5	165.5	1	19.496	73.5	73.5	73.5	1	111	114	108	67.5	67	68	1	0	0	0	0	7	180	600	2	A	B	C	A	C	E	A	A	A	A
8	64	3	1	3	3	1	1	1	4	1	0.07	2	61	61	61	1.555	155.5	155.5	2	25.2272	85	85	85	1	122.5	125	120	63.5	62	65	1	0	0	7	60	7	120	300	2	B	B	A	A	A	F	A	A	A	A
9	43	2	1	4	2	1	1	1	3	1	0.057	1	79.1	79.1	79.1	1.78	178	178	2	24.9653	89	89	89	1	114	116	112	65	65	65	1	0	0	0	0	7	120	480	2	B	D	A	A	B	F	A	A	A	B
11	55	2	1	3	2	1	1	1	4	1	0.079	2	66.1	66.1	66.1	1.655	165.5	165.5	2	24.1327	80.25	80	80.5	1	118.5	117	120	81.5	81	82	1	0	0	0	0	7	120	360	2	B	B	A	A	A	E	A	B	A	A
12	51	2	2	3	3	1	1	1	3	1	0.057	1	67.8	67.8	67.8	1.605	160.5	160.5	2	26.3196	90.5	91	90	2	127.5	130	125	72	71	73	1	0	0	0	0	7	30		2	B	B	B	A	A	E	A	A	A	A
13	72	3	1	2	3	1	1	1	4	1	0.072	2	75	75	75	1.62	162	162	3	28.578	96.5	96	97	2	132	134	130	74	73	75	1	0	0	0	0	7	120	300	2	B	B	A	A	A	E	A	B	A	B
14	74	3	2	2	3	2	1	1	4	1	0.06	1	66.3	66.3	66.3	1.5725	157.5	157	2	26.8122	95	95	95	2	131	135	127	71.5	73	70	1	0	0	0	0	7	120	300	2	B	E	A	A	A	F	F	A	A	A
15	41	2	1	3	2	1	1	1	2	1	0.073	2	70.1	70.1	70.1	1.62	162	162	2	26.7109	88	88	88	1	129.5	133	126	87.5	87	88	1	0	0	0	0	7	60	360	2	B	B	B	A	B	F	A	A	A	B
16	56	2	1	3	1	2	2	1	3	1	0.127	2	61	61	61	1.65	165	165	1	22.4059	82.6	82.5	82.7	1	143	145	141	83	82	84	2	0	0	1	90	7	0	120	1	A	B	A	A	A	E	A	A	A	A
17	51	2	2	3	1	1	1	1	3	1			63.1	63.1	63.1	1.615	161.5	161.5	2	24.1927	91	91	91	2	134	134	134	81.5	82	81	1	0	0	0	0	6	420	60	2	A	B	A	A	A	E	F	A	A	A
18	49	2	1	2	2	2	1	1	2	1	0.064	1	76.3	76.3	76.3	1.62	162	162	3	29.0733	93	93	93	2	127	129	125	83.5	82	85	1	0	0	0	0	7	60	420	2	D	C	B	A	A	E	E	A	A	A
19	62	3	1	2	3		1	1	4	1	0.121	2	65	65	65	1.65	165	165	2	23.8751					117	116	118	69	71	67	1	0	0	5	60	0	0	480	2	A	D	C	B	A	E	A	E	A	A
20	56	2	1	3	2	1	1	1	2	1	0.111	2	91	91	91	1.66	166	166	3	33.0237	115	115	115	2	129.5	130	129	70.5	68	73	1	0	0	7	30	0	0	420	2	C	B	A	A	A	E	A	E	A	B
21	69	3	1	3	3	1	1	1	3	1	0.079	2	62	62	62	1.61	161	161	2	23.9188	83.75	83.5	84	1	130.5	135	126	75.5	80	71	1	0	0	6	30	7	60	360	2	B	B	A	A	A	E	E	A	A	B
22	71	3	2	2	3	1	1	1	4	1	0.092	2	79	79	79	1.58	158	158	3	31.6456	104	104	104	2	134.5	137	132	66	64	68	1	0	0	0	0	0	0	600	1	D	D	C	A	B	E	A	A	A	A
23	68	3	2	3	3	2	1	1	4	1	0.061	1	60.7	60.7	60.7	1.63	163	163	1	22.8462	87	87	87	2	115.5	116	115	59	61	57	1	0	0	0	0	7	60	240	2	A	B	A	A	A	E	E	A	A	A
24	49	2	1	4	2	1	1	1	2	1	0.056	1	59.3	59.3	59.3	1.71	171	171	1	20.2797	79	79	79	1	123	120	126	69	68	70	1	0	0	7	20	0	0		1	A	B	A	A	A	E	A	A	A	A
25	58	2	2	3	3	1	1	1	3	1	0.062	1	60	60	60	1.49	149	149	2	27.0258	92	92	92	2	130.5	126	135	73	72	74	1	0	0	0	0	7	60	180	2	B	B	A	A	A	E	F	A	E	A
26	68	3	1	1	1	1	1	2	2	1	0.058	1	64	64	64	1.6	160	160	2	25	91	91	91	2	155	159	151	81	83	79	2	0	0	0	0	7	60	180	2	A	B	B	A	A	E	A	A	A	A
27	52	2	2	3	1	1	1	1	1	1	0.058	1	54	54	54	1.53	153	153	2	23.0681	83	83	83	2	102	102	102	60	60	60	1	0	0	0	0	5	20		1	B	D	A	A	A	E	A	A	A	A
28	74	3	1	4	3	1	1	1	4	1	0.076	2	64	64	64	1.72	172	172	1	21.6333	87.1	87	87.2	1	142.5	146	139	61.5	61	62	2	0	0	0	0	7	60	480	2	A	D	D	B	E	E	A	A	E	A
29	67	3	1	2	3	2	1	1	4	1	0.089	2	54	54	54	1.64	164	164	1	20.0773	78	78	78	1	131	129	133	78.5	79	78	1	0	0	3	120	0	0	120	1	A	E	A	A	A	E	A	A	A	A
30	60	3	2	3	2	1	1	1	3	1	0.169	2	45	45	45	1.52	152	152	1	19.4771	76	76	76	1	115	117	113	77.5	83	72	1	0	0	5	40	7	30	240	2	A	B	D	B	C	E	A	A	A	A
31	64	3	1	3	3	1	1	1	4	1	0.071	2	65.1	65.1	65.1	1.695	169.5	169.5	1	22.659	80	80	80	1	153	156	150	75.5	79	72	2	0	0	0	0	7	180	360	2	B	F	A	A	A	F	A	A	A	A
32	45	2	1	3	2	1	1	1	1	1	0.094	2	72.1	72.1	72.1	1.735	173.5	173.5	2	23.9517	82	82	82	1	126.5	125	128	83.5	85	82	1	0	0	0	0	7	60	480	2	B	D	A	B	B	F	A	A	A	C
33	60	3	1	3	3	1	1	1	4	1	0.087	2	73.6	73.6	73.6	1.725	172.5	172.5	2	24.7343	85	85	85	1	113	116	110	66.5	68	65	1	0	0	0	0	7	120	360	2	B	B	A	A	A	F	A	C	A	A
34	40	2	2	2	1	2	1	1	2	1	0.077	2	60.1	60.1	60.1	1.51	151	151	2	26.3585	79	79	79	1	191	192	190	107	109	105	2	0	0	0	0	7	30	720	2	B	D	A	A	B	F	A	A	A	A
36	59	2	1	2	3	1	1	1	4	1	0.107	2	65	65	65	1.62	162	162	2	24.7676	88	88	88	1	172	175	169	68	71	65	2	0	0	0	0	7	60		2	B	B	A	A	A	F	A	E	A	A
37	50	2	1	3	2	2	1	1	3	1	0.061	1	80	80	80	1.72	172	172	2	27.0416	100.5	101	100	2	138	139	137	82.5	88	77	1	0	0	0	0	7	30		2	B	B	B	A	C	F	A	A	A	A
38	67	3	2	1	3	2	2	1	4	1	0.088	2	62	62	62	1.66	166	166	1	22.4996	89.5	90	89	2	128	131	125	73	74	72	1	0	0	0	0	7	30		2	B	B	A	A	A	F	A	A	A	A
39	57	2	1	3	2	2	1	1	3	1	0.058	1	63	63	63	1.65	165	165	2	23.1405	82	82	82	1	129.5	137	122	89	91	87	1	0	0	0	0	7	180	240	2	B	E	B	A	A	F	A	A	A	A
40	42	2	1	3	2	1	1	1	4	1	0.099	2	96	96	96	1.78	178	178	3	30.2992	103.5	103	104	2	118.5	125	112	82.5	86	79	1	0	0	0	0	7	60	360	2	B	B	A	A	A	F	F	B	A	B
41	65	3	1	2	3	1	1	1	3	1	0.069	1	61	61	61	1.66	166	166	1	22.1367	80	80	80	1	148	150	146	94	95	93	2	0	0	7	60	7	60	420	2	B	E	A	A	A	F	A	E	A	A
42			1	3	2	1	1	1	3	1	0.068	1	74.5	74.5	74.5	1.805	180.5	180.5	1	22.8666	90	90	90	1	113.5	117	110	80	80	80	1	0	0	0	0	7	30	480	2	B	B	A	A	A	F	A	A	A	A
44	55	2	1	3	2	1	1	1	4	1	0.071	2	77.5	77.5	77.5	1.75	175	175	2	25.3061					111	114	108	71	72	70	1	0	0	0	0	7	70	420	2	B	B	A	A	A	F	B	A	A	A
45	65	3	2	3	3	1	1	1	4	1	0.075	2	52.3	52.3	52.3	1.59	159	159	1	20.6875	83	83	83	2	163.5	167	160	85	85	85	2	0	0	0	0	7	120	240	2	B	B	A	A	A	F	A	A	A	A
46	64	3	1	1	3	1	1	1	4	1	0.169	2	59.5	59.5	59.5	1.63	163	163	1	22.3945	86.5	87	86	1	143.5	142	145	71.5	74	69	2	0	0	0	0	7	60	480	2	B	E	A	A	A	F	F	A	A	A
47	65	3	2	1	3	2	1	1	4	1	0.109	2	62	62	62	1.5	150	150	3	27.5556	98.5	99	98	2	105.5	105	106	68.5	66	71	1	0	0	0	0	7	30	360	2	B	B	A	A	A	F	A	A	A	A
48	69	3	1	3	3	2	1	1	4	1	0.128	2	73	73	73	1.72	172	172	2	24.6755	98	98	98	2	174.5	179	170	87	97	77	2	0	0	0	0	7	180	640	2	B	B	A	A	A	F	A	A	A	A
49	64	3	2	1	3	2	1	1	4	1	0.06	1	60	60	60	1.55	155	155	2	24.974	90	90	90	2	124	123	125	77.5	80	75	1	0	0	0	0	7	30	360	2	B	D	A	A	A	F	A	A	A	B
50	55	2	2	3	3	1	1	1	1	1	0.064	1	69.8	69.8	69.8	1.51	151	151	3	30.6127	90	90	90	2	147	150	144	74.5	77	72	2	0	0	0	0	7	120	360	2	B	D	A	A	B	F	A	A	A	B
51	44	2	2	2	3	2	1	2	3	1	0.057	1	60.8	60.8	60.8	1.58	158	158	2	24.3551	83	83	83	2	106	105	107	80.5	81	80	1	0	0	0	0	7	60	640	2	B	F	A	A	A	F	A	A	A	B
52	51	2	1	3	2	2	1	1	1	1	0.105	2	86.1	86.1	86.1	1.7725	177	177.5	2	27.4051	91	91	91	2	133.5	137	130	83.5	82	85	1	0	0	0	0	7	60	600	2	B	F	A	A	A	F	A	A	A	A
54	67	3	2	2	3	1	1	1	4	1	0.075	2	55.6	55.6	55.6	1.6025	160.5	160	1	21.651	88.5	89	88	2	113.5	110	117	57.5	57	58	1	0	0	0	0	7	120	360	2	B	B	A	A	A	F	A	A	A	A
56	56	2	1	2	3	1	1	1	1	1	0.107	2	77.7	77.7	77.7	1.725	172.5	172.5	2	26.1122	91	91	91	2	115	114	116	70	71	69	1	0	0	0	0	7	120	360	2	B	F	A	A	B	F	A	E	A	A
57	66	3	2	1	1	2	1	1	4	1	0.106	2	74	74	74	1.63	163	163	3	27.852	105	105	105	2	163.5	169	158	77.5	76	79	2	0	0	0	0	7	180	180	2	B	F	A	A	A	F	E	A	A	A
58	62	3	2	2	3	1	1	1	4	1	0.063	1	69	69	69	1.65	165	165	2	25.3444	98	98	98	2	130.5	128	133	71.5	72	71	1	0	0	1	60	7	180	240	2	B	F	B	A	A	F	A	A	A	A
59	60	3	2	3	3	1	1	1	4	1	0.073	2	49	49	49	1.55	155	155	1	20.3954	79	79	79	1	120	123	117	58	60	56	1	0	0	0	0	7	30	540	2	B	B	A	A	A	F	A	A	A	C
60	81	3	1	2	3	2	1	1	3	1	0.084	2	80	80	80	1.8	180	180	2	24.6914	91.5	92	91	2	161	166	156	73.5	77	70	2	0	0	0	0	7	180	640	2	B	F	A	A	A	F	A	A	A	A
63	64	3	1	3	3	1	1	1	1	1	0.078	2	99.5	99.5	99.5	1.635	163.5	163.5	3	37.221	112	112	112	2	166	164	168	97	99	95	2	0	0	3	30	7	60	300	2	B	E	A	A	A	F	A	E	A	C
64	69	3	2	2	3	2	1	1	2	1	0.061	1	61	61	61	1.52	152	152	2	26.4024	92.5	93	92	2	140.5	140	141	72	69	75	2	0	0	1	60	7	240	240	2	B	E	A	A	A	F	A	A	A	A
65	62	3	2	3	3	1	1	1	4	1	0.122	2	53	53	53	1.61	161	161	1	20.4467	79	79	79	1	121.5	122	121	72	74	70	1	0	0	0	0	7	120	360	2	B	B	A	A	A	F	A	E	A	A
66	72	3	1	1	3	1	1	1	4	1	0.131	2	60	60	60	1.6	160	160	2	23.4375	98	98	98	2	137.5	141	134	66	66	66	1	0	0	0	0	7	120	180	2	B	D	A	A	A	F	A	E	A	A
67	74	3	2	2	3	1	1	1	1	1	0.142	2	46	46	46	1.55	155	155	1	19.1467	72.5	72	73	1	131.5	136	127	66.5	71	62	1	0	0	7	60	7	240	180	2	B	B	A	A	A	F	A	A	A	A
69	49	2	2	3	2	1	1	1	3	1	0.174	2	40.5	40.5	40.5	1.55	155	155	1	16.8574	73.5	73	74	1	111.5	117	106	74	82	66	1	0	0	0	0	7	120	480	2	B	E	A	A	A	F	A	A	A	A
70	55	2	1	3	2	1	1	1	4	1	0.117	2	60	60	60	1.72	172	172	1	20.2812	82.8	83	82.6	1	138	139	137	67	65	69	1	0	0	0	0	7	30	300	2	A	A	A	A	B	E	A	A	A	D
71	55	2	2	2	3	2	1	1	4	1	0.098	2	65	65	65	1.6	160	160	2	25.3906	88.15	88	88.3	2	131	129	133	71.5	68	75	1	0	0	0	0	7	30	60	2	E	E	A	A	A	E	A	A	A	A
72	53	2	1	3	2	1	1	1	4	1	0.101	2	72.5	72.5	72.5	1.75	175	175	2	23.6735	93.75	94	93.5	2	135	134	136	89.5	89	90	1	0	0	0	0	3	20	600	1	B	E	C	B	A	E	A	A	A	A
73	68	3	2	1	3	1	1	1	4	1	0.107	2	58	58	58	1.55	155	155	2	24.1415	93	93	93	2	121.5	125	118	67	73	61	1	0	0	0	0	7	120	300	2	B	C	A	A	A	E	A	A	A	A
74	49	2	2	2	1	1	1	1	3	1	0.144	2	40.5	40.5	40.5	1.55	155	155	1	16.8574	73.5	73.5	73.5	1	123.5	125	122	78	73	83	1	0	0	0	0	7	20	480	1	B	E	A	A	B	E	A	A	A	A
75	72	3	2	4	3	1	1	1	4	1	0.111	2	58	58	58	1.55	155	155	2	24.1415	94	94	94	2	130	128	132	63	62	64	1	0	0	7	60	0	0	120	2	A	D	A	A	A	E	E	A	A	A
76	53	2	1	3	3	1	1	1	3	1	0.07	2	66	66	66	1.64	164	164	2	24.539	91.75	92	91.5	2	143	150	136	81.5	85	78	2	0	0	0	0	7	90	360	2	B	B	E	A	B	E	A	A	A	A
77	50	2	1	4	2	1	1	1	4	1	0.1	2	90.8	90.8	90.8	1.75	175	175	3	29.649	101	101	101	2	120.5	125	116	73.5	78	69	1	0	0	0	0	7	60	360	2	B	B	A	A	A	E	A	A	A	A
78	66	3	2	3	3	1	2	1	2	1	0.067	1	63.1	63.1	63.1	1.56	156	156	2	25.9287	87	87	87	2	125	129	121	63	65	61	1	0	0	0	0	0	0	120	1	A	E	A	A	A	E	A	A	A	B
80	59	2	1	4	2	1	1	1	3	1	0.075	2	68	68	68	1.71	171	171	2	23.255	88	88	88	1	135	139	131	72	71	73	1	0	0	0	0	7	180	300	2	A	D	A	A	C	E	A	E	B	B
81	42	2	1	4	2	1	1	1	3	1	0.118	2	62.5	62.5	62.5	1.65	165	165	1	22.9568	86.65	86.5	86.8	1	118	110	126	68	65	71	1	0	0	1	60	7	60	540	2	B	C	A	A	B	E	A	A	A	A
82	40	2	2	3	3	1	1	1	2	1	0.095	2	60.7	60.7	60.7	1.62	162	162	2	23.1291	81.5	81.5	81.5	2	131.5	132	131	79	79	79	1	0	0	7	60	7	30	120	2	A	B	A	A	A	E	A	A	A	A
83	49	2	2	2	1	2	1	2	2	1	0.072	2	70.4	70.4	70.4	1.67	167	167	2	25.2429	85	85	85	2	157.5	159	156	86.5	83	90	2	0	0	0	0	0	0	360	1	B	D	A	A	A	E	E	A	A	A
84	51	2	1	3	2	1	1	1	2	1	0.059	1	60.9	60.9	60.9	1.63	163	163	1	22.9214	81	81	81	1	135.5	137	134	85.5	85	86	1	0	0	0	0	7	60	480	2	B	D	A	A	A	E	A	A	A	B
85	31	1	1	4	2	2	2	1	2	1	0.076	2	53.9	53.9	53.9	1.605	160.5	160.5	1	20.9237	76.75	77	76.5	1	134	135	133	81.5	80	83	1	0	0	0	0	0	0	480	1	B	E	A	A	B	E	A	A	A	C
86	38	1	1	3	2	1	1	1	2	1	0.077	2	83.3	83.3	83.3	1.69	169	169	3	29.1656	100	100	100	2	154	157	151	93	96	90	2	0	0	6	15	0	0	540	1	B	D	A	A	B	E	A	E	A	A
87	54	2	1	4	2	1	1	1	4	1	0.069	1	76.3	76.3	76.3	1.745	174.5	174.5	2	25.0573	94	94	94	2	130.5	134	127	81.5	83	80	1	0	0	0	0	7	60	360	2	B	E	A	A	A	E	A	B
88	50	2	1	3	2	1	1	1	2	1	0.093	2	55	55	55	1.63	163	163	1	20.7008	76.5	76.5	76.5	1	113	118	108	70.5	75	66	1	0	0	0	0	5	60	360	2	A	B	A	A	C	E	A	A	A	A
89	54	2	1	2	1	2	1	1	2	1	0.124	2	80	80	80	1.68	168	168	3	28.3447	96	96	96	2	139	137	141	78.5	81	76	1	0	0	0	0	0	0	540	1	D	D	C	A	B	E	A	A	A	A
90	69	3	1	3	1	2	1	1	3	1	0.129	2	60	60	60	1.7	170	170	1	20.7612	92	92	92	2	131	133	129	62	60	64	1	0	0	0	0	0	0	300	1	A	B	A	A	C	E	B	E	A	A
91	28	1	2	4	2	1	1	1	1	1	0.062	1	58	58	58	1.65	165	165	1	21.3039	76	76	76	1	112	112	112	69	69	69	1	0	0	0	0	7	60	60	2	B	B	A	A	A	A	B	A	A	C
92	67	3	2	2	3	2	1	1	4	1	0.064	1	59.3	59.6	59	1.58	153	163	2	23.7542	90	90	90	2	125.5	129	122	70.5	73	68	1	0	0	0	0	7	120	480	2	B	B	E	A	A	F	F	A	A	A
93	52	2	2	3	3	1	1	2	3	1	0.068	1	56	56	56	1.61	161	161	1	21.6041	87	87	87	2	128	131	125	76.5	77	76	1	0	0	0	0	7	60	180	2	B	B	A	A	A	F	A	A	A	A
94	68	3	2	3	3	1	1	1	4	1	0.071	2	50.3	50.3	50.3	1.465	146.5	146.5	2	23.4365	77	77	77	1	135	141	129	65.5	65	66	1	0	0	0	0	7	180	180	2	B	B	C	A	A	F	A	B	F	A
96	54	2	1	3	1	2	1	1	2	1	0.064	1	76.5	76.5	76.5	1.69	169	169	2	26.7848	90.5	90	91	2	127	127	127	74	76	72	1	0	0	0	0	7	60	300	2	B	D	B	A	B	F	A	A	A	A
97	69	3	1	2	3	1	2	1	4	1	0.111	2	60	60	60	1.65	165	165	1	22.0386	90.5	90	91	2	152	152	152	68.5	70	67	2	0	0	0	0	7	120	420	2	B	F	A	A	A	F	E	E	A	A
98	63	3	2	2	3	1	1	1	4	1	0.064	1	53	53	53	1.41	141	141	2	26.6586	89	89	89	2	130	137	123	65	63	67	1	0	0	0	0	7	60	120	2	B	C	A	A	A	F	A	A	A	A
99	55	2	2	3	2	1	1	1	2	1	0.063	1	76	76	76	1.72	172	172	2	25.6896	93	93	93	2	145	147	143	87	85	89	2	0	0	0	0	7	540	180	2	B	B	A	A	A	F	A	A	A	A
100	63	3	1	3	3	2	1	1	4	1	0.125	2	64	64	64	1.65	165	165	2	23.5078	87	87	87	1	131.5	132	131	65.5	63	68	1	0	0	0	0	7	120	120	2	B	B	A	A	A	F	A	A	A	A
101	67	3	2	1	3	2	1	1	4	1	0.103	2	62.5	62.5	62.5	1.6	160	160	2	24.4141	96	96	96	2	104	113	95	56	57	55	1	0	0	0	0	7	180	360	2	B	B	C	A	A	F	E	A	A	A
102	58	2	1	4	2	1	1	1	4	1	0.062	1	72.1	72.1	72.1	1.725	172.5	172.5	2	24.2302	86	86	86	1	139	143	135	76.5	78	75	1	0	0	7	40	7	60	300	2	A	B	A	A	A	E	B	B	A	A
104	58	2	1	4	2	1	1	1	4	1	0.068	1	61.6	61.6	61.6	1.73	173	173	1	20.582	87	87	87	1	129.5	132	127	69.5	70	69	1	0	0	0	0	7	30	480	2	A	D	A	A	A	E	A	E	A	B
105	66	3	1	3	2	1	1	1	4	1	0.062	1	65.6	65.6	65.6	1.68	168	168	2	23.2426	93	93	93	2	142	141	143	82.5	84	81	2	0	0	0	0	7	30	300	2	A	B	A	A	A	B	A	A	A	A
107	52	2	1	4	3	1	1	1	3	1	0.064	1	81.6	81.6	81.6	1.7	170	170	3	28.2353	99	99	99	2	137	138	136	93.5	97	90	2	0	0	2	60	7	40	360	2	A	B	B	A	A	E	A	E	A	A
109	20	1	1	3	1	2	2	1	2	1	0.052	1	93	93	93	1.65	165	165	3	34.1598	120.5	120.5	120.5	2	115.5	117	114	74.5	72	77	1	0	0	0	0	7	300	300	2	B	D	B	B	C	E	A	A	A	C
110	64	3	1	3	3	1	1	1	4	1	0.072	2	63	63	63	1.65	165	165	2	23.1405	83.75	83.5	84	1	129	129	129	74	81	67	1	0	0	0	0	3	30	360	1	C	E	A	A	A	E	A	A	A	A
111	51	2	1	3	2	1	1	1	1	1	0.063	1	71.6	71.6	71.6	1.78	178	178	1	22.5982	92	92	92	2	118	120	116	84	82	86	1	0	0	1	180	0	0	480	1	D	B	A	A	A	E	A	B	A	B
112	48	2	1	3	2	1	1	1	2	1	0.06	1	57.7	57.7	57.7	1.65	165	165	1	21.1938	79	79	79	1	127	120	134	66.5	61	72	1	0	0	0	0	7	30	420	2	B	E	A	A	A	E	E	A	A	B
113	36	1	1	4	2	1	1	1	1	1	0.067	1	98.3	98.3	98.3	1.86	186	186	3	28.4137	97	97	97	2	121	123	119	74.5	76	73	1	0	0	0	0	7	30	480	2	B	E	C	C	C	E	A	A	B	A
114	55	2	1	4	2	1	1	1	2	1	0.077	2	83.9	83.9	83.9	1.79	179	179	2	26.1852	99.75	99.5	100	2	127	128	126	82.5	84	81	1	0	0	0	0	7	60	480	2	A	E	C	A	A	E	A	A	A	B
115	54	2	1	3	3	1	1	1	3	1	0.072	2	85.9	85.9	85.9	1.775	177.5	177.5	2	27.2644	99.5	100	99	2	124	122	126	77	74	80	1	0	0	7	60	0	0	360	2	D	B	C	A	A	F	A	E	B	A
116	63	3	2	1	3	2	1	1	4	1	0.064	1	53	53	53	1.41	141	141	2	26.6586	83	83	83	2	126.5	129	124	70.5	71	70	1	0	0	0	0	0	0	360	1	B	E	A	A	A	E	A	A	A	A
117	49	2	2	2	1	2	1	1	3	1	0.105	2	41	41	41	1.42	142	142	1	20.3333	83	83	83	2	133	134	132	76	79	73	1	0	0	0	0	0	0	540	1	A	E	A	A	A	E	F	A	A	A
118	70	3	1	3	3	2	1	1	4	1	0.064	1	82	82	82	1.72	172	172	3	27.7177	100	100	100	2	124	121	127	77	79	75	1	0	0	0	0	7	30	240	2	A	C	B	A	A	F	A	E	A	B
119	57	2	2	3	3	1	1	1	2	1	0.09	2	62	62	62	1.64	164	164	2	23.0518	83	83	83	2	150.5	154	147	55	54	56	2	0	0	0	0	0	0	360	1	B	E	B	B	A	E	A	A	A	A
120	63	3	1	3	3	1	1	1	4	1	0.05	1	59	59	59	1.67	167	167	1	21.1553	82.5	82	83	1	127	125	129	79.5	78	81	1	0	0	0	0	7	60	60	2	A	B	A	A	A	E	A	A	A	A
121	61	3	2	2	3	1	1	1	3	1	0.067	1	58.9	58.9	58.9	1.58	158	158	2	23.594	86	86	86	2	123.5	128	119	79.5	78	81	1	0	0	0	0	7	120	240	2	B	B	B	A	A	F	A	A	A	A
122	53	2	1	4	3	1	1	1	2	1	0.056	1	72.6	72.6	72.6	1.75	175	175	2	23.7061	90.5	90.5	90.5	2	143.5	142	145	83.5	81	86	2	0	0	0	0	7	30	420	2	F	B	A	A	A	F	E	A	A	A
123	65	3	1	3	3	2	1	1	4	1	0.063	1	55.2	55.2	55.2	1.645	164.5	164.5	1	20.3989	80	80	80	1	126	130	122	56	55	57	1	0	0	0	0	7	180	300	2	B	B	A	A	B	F	A	A	A	A
124	35	1	1	3	1	1	1	1	1	1	0.073	2	61.1	61.1	61.1	1.585	158.5	158.5	2	24.3211	75	75	75	1	141	141	141	97	97	97	2	0	0	7	20	7	120	480	2	B	E	A	A	A	F	E	A	A	A
125	45	2	1	4	1	1	1	1	1	1	0.09	2	75.5	75.5	75.5	1.72	172	172	2	25.5206	92	92	92	2	144	144	144	97	97	97	2	0	0	0	0	7	90	240	2	B	E	A	A	A	F	A	A	A	A
126	25	1	1	3	2	1	2	1	2	1	0.071	2	70.1	70.1	70.1	1.66	166	166	2	25.4391	93.5	94	93	2	140.5	142	139	80.5	85	76	2	0	0	0	0	7	360	120	2	B	E	A	A	A	F	F	A	A	A
128	82	3	1	1	3	1	1	1	4	1	0.095	2	83	83	83	1.63	163	163	3	31.2394	106	106	106	2	147.5	154	141	55.5	53	58	2	0	0	0	0	7	120	300	2	B	B	A	A	A	F	B	A	A	A
129	72	3	2	3	3	1	2	1	4	1	0.126	2	50.5	50.5	50.5	1.55	155	155	1	21.0198	84	84	84	2	145	146	144	81.5	79	84	2	0	0	0	0	7	60	300	2	B	B	A	A	A	F	A	A	A	A
130	37	1	1	4	2	1	1	1	1	1	0.149	2	63	63	63	1.78	178	178	1	19.8839	84	84	84	1	117	122	112	73.5	78	69	1	0	0	0	0	7	240	180	2	B	F	A	A	C	F	F	E	A	D
132	70	3	1	2	3	1	1	1	4	1	0.085	2	54	54	54	1.55	155	155	1	22.4766	84	84	84	1	141.5	150	133	72.5	76	69	2	0	0	0	0	7	300	120	2	B	E	A	A	A	F	A	A	A	A
133	60	3	1	3	3	1	1	1	4	1	0.092	2	70.5	70.5	70.5	1.71	171	171	2	24.11	88	88	88	1	143	144	142	76.5	77	76	2	0	0	7	120	7	120	120	2	B	E	A	B	A	F	A	A	A	A
134	68	3	1	3	3	2	1	1	4	1	0.109	2	76	76	76	1.73	173	173	2	25.3934	97.5	98	97	2	109.5	112	107	57	56	58	1	0	0	0	0	7	60	300	2	B	E	A	A	B	F	A	E	F	B
135	54	2	2	3	2	1	1	1	4	1	0.082	2	66.5	66.5	66.5	1.66	166	166	2	24.1327	80	80	80	1	126	123	129	67	69	65	1	0	0	7	45	7	60	300	2	B	B	A	A	A	F	A	A	A	E
136	75	3	2	3	3	1	1	1	4	1	0.064	1	66	66	66	1.6	160	160	2	25.7812	88	88	88	2	143.5	148	139	76	80	72	2	0	0	0	0	7	120	420	2	D	B	A	A	A	F	A	A	A	A
137	57	2	2	2	1	2	1	1	1	1	0.09	2	72	72	72	1.58	158	158	3	28.8415	101	101	101	2	107	108	106	70.5	76	65	1	0	0	0	0	7	60	300	2	B	F	A	A	A	F	A	A	A	A
138	54	2	1	4	2	1	1	1	1	1	0.103	2	73	73	73	1.67	167	167	2	26.1752	94	94	94	2	113.5	118	109	73.5	75	72	1	0	0	0	0	7	180	360	2	B	C	C	A	A	F	A	B	A	C
139	67	3	1	3	2	1	1	1	3	1	0.133	2	75	75	75	1.76	176	176	2	24.2123	92	92	92	2	124.5	126	123	72	72	72	1	0	0	0	0	7	120	120	2	B	D	A	A	A	F	A	A	A	A
140	61	3	1	3	3	1	1	1	1	1	0.088	2	68	68	68	1.68	168	168	2	24.093	97	97	97	2	109	110	108	73.5	70	77	1	0	0	0	0	7	120	240	2	D	B	A	A	B	F	A	A	A	B
141	58	2	1	3	2	2	1	1	3	1	0.124	2	60	60	60	1.7	170	170	1	20.7612	85.75	85.5	86	1	129	131	127	69.5	68	71	1	0	0	0	0	7	30	480	2	A	E	C	A	A	E	A	A	A	B
142	39	1	1	4	2	1	1	1	1	1	0.115	2	69.5	69.5	69.5	1.67	167	167	2	24.9202	91.5	91.5	91.5	2	115.5	113	118	67.5	63	72	1	0	0	0	0	7	60	480	2	A	F	A	A	A	E	A	A	B	A
143	67	3	2	2	3	2	1	1	2	1	0.059	1	69	69	69	1.62	162	162	2	26.2917	100	100	100	2	134.5	140	129	70.5	65	76	1	0	0	0	0	0	0	600	1	A	B	A	A	A	E	A	A	A	A
144	37	1	1	4	1	1	1	1	2	1	0.066	1	106	102	110	1.755	175.5	175.5	3	34.4153	110	110	110	2	126	118	134	72.5	72	73	1	0	0	0	0	7	30	300	2	B	B	B	B	A	E	A	A	A	B
145	50	2	1	3	1	1	1	1	4	1	0.068	1	70.8	70.8	70.8	1.715	171.5	171.5	2	24.0716	87	87	87	1	163	161	165	91	92	90	2	0	0	5	10	7	20	300	2	A	E	C	A	A	E	F	A	A	A
146	60	3	2	2	3	1	1	1	3	1	0.081	2	58.8	58.8	58.8	1.555	155.5	155.5	2	24.3174	92	92	92	2	135.5	127	144	82.5	83	82	1	0	0	2	30	0	0	60	1	A	D	A	A	A	E	A	A	A	B
147	38	1	1	3	2	1	1	1	3	1	0.065	1	74.5	70.5	78.5	1.74	174	174	2	24.6069	96	96	96	2	131	135	127	80	80	80	1	0	0	0	0	3	30	420	1	B	D	B	A	A	E	A	E	A	B
148	58	2	2	2	1	2	1	2	3	1	0.065	1	48.8	48.8	48.8	1.52	152	152	1	21.1219	83	83	83	2	115	116	114	70	74	66	1	0	0	0	0	3	30	120	1	A	D	A	A	A	E	F	A	A	A
149	74	3	2	1	3	1	1	1	3	1	0.075	2	60	60	60	1.5	150	150	2	26.6667	86	86	86	2	131.5	131	132	75.5	79	72	1	0	0	0	0	7	60	240	2	A	B	A	A	A	E	A	A	A	A
150	61	3	1	3	3	1	1	1	4	1	0.064	1	63.1	63.1	63.1	1.555	155.5	155.5	2	26.0957	89	89	89	1	135.5	142	129	74.5	74	75	1	0	0	0	0	0	0	360	1	B	B	B	A	A	E	A	A	A	A
151	86	3	2	3	3	1	2	1	4	1	0.08	2	62.5	62.5	62.5	1.545	154.5	154.5	2	26.1832	94	94	94	2	191	187	195	82.5	85	80	2	0	0	0	0	0	0	360	1	B	B	D	B	A	E	A	A	A	B
152	70	3	2	2	3	1	1	1	3	1	0.063	1	57.2	57.2	57.2	1.54	154	154	2	24.1187	87	87	87	2	131.5	138	125	76	77	75	1	0	0	0	0	7	60	60	2	B	D	A	A	A	E	A	A	A	A
153	77	3	1	3	3	1	1	1	4	1	0.081	2	56.8	56.8	56.8	1.585	158.5	158.5	1	22.6094	90	90	90	1	137.5	139	136	72.5	75	70	1	0	0	0	0	3	15	420	1	C	E	A	A	A	E	A	E	A	B
154	61	3	2	3	3	1	1	1	3	1	0.065	1	66.9	66.9	66.9	1.59	159	159	2	26.4626	81	81	81	2	157	163	151	85.5	88	83	2	0	0	7	30	7	30	240	2	A	D	B	A	A	E	A	A	A	A
155	48	2	2	3	3	2	1	2	4	1	0.107	2	52	52	52	1.6	160	160	1	20.3125	77	77	77	1	150	145	155	82	84	80	2	0	0	0	0	7	30	300	2	B	E	A	A	A	E	E	A	A	A
156	78	3	1	3	3	1	1	1	4	1	0.099	2	65	65	65	1.65	165	165	2	23.8751	89	89	89	1	118.5	127	110	58.5	60	57	1	0	0	0	0	7	60	300	2	A	B	A	A	A	E	A	A	A	A
157	75	3	2	3	3	1	1	1	4	1	0.064	1	61	61	61	1.6	160	160	2	23.8281	94.5	94.5	94.5	2	124.5	121	128	67	67	67	1	0	0	0	0	7	20	540	1	D	B	A	B	A	E	A	A	A	A
158	56	2	2	3	2	1	1	1	4	1	0.061	1	71.2	71.2	71.2	1.615	161.5	161.5	2	27.2983	97.5	98	97	2	162	165	159	92	91	93	2	0	0	0	0	7	90	600	2	B	C	B	A	A	F	A	A	A	A
160	57	2	1	3	2	1	2	1	3	1	0.059	1	79.2	79.2	79.2	1.76	176	176	2	25.5682	96	96	96	2	157	159	155	96.5	98	95	2	0	0	0	0	7	120	240	2	B	B	A	A	A	F	B	A	A	A
161	60	3	2	3	3	1	1	1	4	1	0.074	2	59.9	59.9	59.9	1.605	160.5	160.5	2	23.2529	83	83	83	2	142	145	139	84.5	81	88	2	0	0	0	0	7	60	60	2	B	E	A	A	A	F	A	A	A	C
162	62	3	1	2	3	2	1	1	4	1	0.065	1	68.8	68.8	68.8	1.55	155	155	3	28.6368	98	98	98	2	123	121	125	87	85	89	1	0	0	5	120	7	240	180	2	B	D	A	A	A	F	B	A	A	A
163	48	2	1	3	2	1	1	1	2	1	0.163	2	60	60	60	1.65	165	165	1	22.0386	77.5	78	77	1	115.5	121	110	69.5	71	68	1	0	0	0	0	7	120	480	2	B	B	A	A	F	F	A	A	A	A
163	39	1	2	2	2	1	1	1	3	1	0.059	1	61.5	61.5	61.5	1.605	160.5	160.5	2	23.874	89	89	89	2	120	120	120	72	71	73	1	0	0	0	0	0	0	420	1	B	D	C	A	A	E	A	A	A	B
168	48	2	1	3	3	1	1	2	4	1	0.107	2	69.3	69.3	69.3	1.675	167.5	167.5	2	24.7004	101.5	101	102	2	143.5	144	143	99.5	98	101	2	0	0	0	0	7	60	360	2	A	E	A	A	C	E	E	B	A	A
172	75	3	2	1	3	2	1	1	4	1	0.073	2	58	58	58	1.55	155	155	2	24.1415	91	91	91	2	112.5	116	109	62	65	59	1	0	0	0	0	7	60	360	2	B	D	A	A	A	F	A	A	A	B
174	66	3	2	1	3	2	1	1	4	1	0.085	2	68	68	68	1.65	165	165	2	24.977	96	96	96	2	142.5	144	141	76	74	78	2	0	0	0	0	7	30	420	2	A	E	A	A	A	E	A	A	A	A
175	56	2	1	2	3	1	1	1	4	1	0.054	1	69	69	69	1.74	174	174	1	22.7903	85	85	85	1	125.5	122	129	71.5	66	77	1	0	0	0	0	7	60	360	2	C	D	A	A	A	E	A	A	A	A
176	82	3	2	1	3	1	1	1	4	1	0.07	2	52	52	52	1.54	154	154	1	21.9261	78	78	78	1	139.5	143	136	72	72	72	1	0	0	0	0	0	0	420	1	B	D	B	A	A	E	A	A	A	A
177	57	2	1	3	2	1	1	1	1	1			79.6	79.6	79.6	1.7	170	170	3	27.5433	102	102	102	2	122	125	119	78	78	78	1	0	0	0	0	3	30	420	1	B	E	A	A	A	E	A	A	A	A
178	66	3	2	2	3	1	1	1	3	1	0.082	2	58.1	58.1	58.1	1.545	154.5	154.5	2	24.3399	81	81	81	2	151	146	156	78	77	79	2	0	0	7	60	7	60	60	2	A	D	A	A	A	E	A	A	A	A
179	36	1	1	3	2	1	1	1	1	1	0.065	1	74	74	74	1.655	165.5	165.5	2	27.0169	84	84	84	1	124	128	120	70.5	69	72	1	0	0	7	15	0	0	360	1	B	E	A	A	A	E	A	B	A	C
180	37	1	1	3	1	1	1	1	1	1	0.048	1	60.3	60.3	60.3	1.66	166	166	1	21.8827	77	77	77	1	117	114	120	67	66	68	1	0	0	5	40	0	0	60	2	B	D	A	A	A	E	A	A	A	A
181	52	2	2	3	1	1	1	1	4	1	0.056	1	52.1	52.1	52.1	1.555	155.5	155.5	1	21.5465	75	75	75	1	120	117	123	69	68	70	1	0	0	0	0	7	30	60	2	A	E	A	A	A	E	A	A	A	A
182	47	2	1	3	1	1	1	1	2	1	0.117	2	71	71	71	1.72	172	172	2	23.9995	85	85	85	1	103.5	106	101	71.5	74	69	1	0	0	0	0	7	120	300	2	C	C	B	A	B	F	A	A	A	C
183	61	3	1	2	1	2	1	1	2	1	0.108	2	47.5	47.5	47.5	1.58	158	158	1	19.0274	77.5	78	77	1	106.5	106	107	65	67	63	1	0	0	0	0	0	0	360	1	B	D	A	A	B	F	B	A	A	B
184	64	3	2	2	3	2	1	1	3	1	0.075	2	62	62	62	1.55	155	155	2	25.8065	90	90	90	2	115	119	111	57.5	56	59	1	0	0	0	0	7	60	360	2	B	D	B	A	A	F	A	A	A	B
185	67	3	1	2	3	1	1	1	4	1	0.092	2	64	64	64	1.63	163	163	2	24.0882	86.5	86	87	1	126.5	132	121	72	70	74	1	0	0	0	0	7	120	360	2	B	F	A	A	A	F	A	A	A	A
186	70	3	1	1	1	2	1	1	4	1	0.076	2	66	66	66	1.7	170	170	1	22.8374	89.5	89	90	1	130	136	124	70.5	71	70	1	0	0	0	0	7	30	420	2	B	D	A	A	A	F	B	A	A	B
187	62	3	2	2	3	2	1	1	3	1	0.087	2	49	49	49	1.55	155	155	1	20.3954	75	75	75	1	145	148	142	75.5	73	78	2	0	0	0	0	7	60	60	2	B	D	A	A	A	F	A	A	A	A
188	75	3	2	2	3	2	1	1	3	1	0.065	1	69	69	69	1.52	152	152	3	29.865	90.5	90	91	2	148	150	146	72.5	73	72	2	0	0	0	0	7	60	60	2	B	D	A	A	A	E	A	A	A	C
189	63	3	2	2	3	2	1	1	3	1	0.117	2	61	61	61	1.52	152	152	2	26.4024	82	82	82	2	117.5	126	109	77.5	80	75	1	0	0	0	0	7	120	300	2	B	C	B	A	A	F	A	A	A	A
190	40	2	1	3	3	1	2	1	4	1	0.089	2	88.5	88.5	88.5	1.88	188	188	2	25.0396	85.5	85	86	1	126.5	134	119	79	81	77	1	0	0	0	0	7	30	480	2	C	D	B	A	C	F	A	A	A	C
191	58	2	1	3	2	1	1	1	4	1	0.127	2	71	71	71	1.72	172	172	2	23.9995	91.5	92	91	2	133	136	130	75.5	73	78	1	0	0	0	0	7	180	300	2	B	D	A	A	A	F	A	A	A	A
192	51	2	2	2	3	2	1	1	2	1	0.158	2	64	64	64	1.63	163	163	2	24.0882	90.5	91	90	2	123	121	125	80	88	72	1	0	0	0	0	7	180	360	2	B	B	A	A	A	F	F	A	A	A
194	77	3	1	3	3	1	1	1	4	1	0.1	2	58	58	58	1.6	160	160	1	22.6562	88	88	88	1	129	130	128	82.5	80	85	1	0	0	7	60	7	180	240	2	B	B	A	A	A	F	A	A	A	B
195	39	1	1	3	2	1	1	1	2	1	0.104	2	66	66	66	1.7	170	170	1	22.8374	83	83	83	1	142.5	145	140	80.5	85	76	2	0	0	0	0	7	180	180	2	B	B	B	A	C	F	A	A	A	A
196	67	3	2	3	3	2	1	1	4	1	0.129	2	80	80	80	1.81	181	181	2	24.4193	86.5	87	86	2	148.5	151	146	69	68	70	2	0	0	0	0	7	120	300	2	B	B	C	A	A	F	F	A	A	C
198	77	3	2	3	3	2	1	1	4	1	0.096	2	67	67	67	1.56	156	156	3	27.5312	101.5	102	101	2	138.5	145	132	83	89	77	1	0	0	0	0	7	60	420	2	B	B	A	A	A	F	A	A	A	A
199	62	3	1	2	3	1	1	1	3	1	0.089	2	67.8	67.8	67.8	1.69	169	169	2	23.7387	80.5	80	81	1	132	135	129	77	78	76	1	0	0	0	0	7	180	360	2	B	B	A	A	A	F	F	A	A	A
200	39	1	1	2	3	1	2	1	4	1	0.137	2	58	58	58	1.68	168	168	1	20.5499	76	76	76	1	92.5	90	95	57	58	56	1	0	0	0	0	7	120	360	2	B	B	E	A	B	F	A	A	A	A
201			1	4	2	1	1	1	1	1	0.125	2	108	108	108	1.87	187	187	3	30.8845	102	102	102	2	128	130	126	81.5	85	78	1	0	0	0	0	7	120	420	2	B	C	C	B	C	F	A	A	A	B
202	61	3	1	3	3	1	1	1	4	1	0.098	2	65	65	65	1.65	165	165	2	23.8751	85	85	85	1	123.5	121	126	75	70	80	1	0	0	0	0	7	120	300	2	B	E	B	B	B	F	A	A	A	A
203	61	3	2	3	2	1	1	1	4	1	0.141	2	81	81	81	1.74	174	174	2	26.7539	95	95	95	2	146.5	145	148	82.5	85	80	2	0	0	0	0	7	120	360	2	B	D	B	A	A	F	A	A	A	B
204	69	3	2	2	3	1	1	1	2	1	0.098	2	55	55	55	1.7	170	170	1	19.0311	75	75	75	1	121.5	125	118	75	75	75	1	0	0	0	0	7	30	420	2	B	B	B	A	A	F	A	A	A	A
205	76	3	1	2	3	1	1	1	3	1	0.106	2	62	62	62	1.68	168	168	1	21.9671	82	82	82	1	107	105	109	53.5	53	54	1	0	0	0	0	7	120	300	2	B	D	A	A	A	F	B	A	A	B
206	76	3	2	3	3	1	1	1	3	1	0.094	2	55	55	55	1.6	160	160	1	21.4844	78	78	78	1	159	164	154	74	71	77	2	0	0	0	0	7	120	300	2	B	E	A	A	A	F	A	A	A	A
207	57	2	2	2	3	1	1	1	2	1	0.154	2	64	64	64	1.6	160	160	2	25	86	86	86	2	121.5	124	119	70	70	70	1	0	0	0	0	7	180	240	2	B	D	A	A	B	F	F	A	A	B
208	30	1	1	4	1	1	2	1	2	1	0.083	2	76	76	76	1.72	172	172	2	25.6896	84	84	84	1	128.5	132	125	74	78	70	1	0	0	0	0	7	120	360	2	B	B	A	A	E	F	F	A	A	A
209	72	3	1	4	3	1	1	1	4	1	0.08	2	68	68	68	1.75	175	175	1	22.2041	90	90	90	1	134	135	133	82	89	75	1	0	0	3	30	3	30	60	2	A	D	A	A	A	E	A	A	A	A
210	56	2	1	3	3	2	1	1	4	1	0.105	2	70	70	70	1.67	167	167	2	25.0995	90	90	90	1	124.5	128	121	65.5	66	65	1	0	0	0	0	7	60	60	2	A	E	A	A	A	E	A	A	A	A
211	70	3	1	3	3	1	1	1	4	1	0.092	2	65.2	65.2	65.2	1.59	159	159	2	25.7901	99	99	99	2	122.5	124	121	65	64	66	1	0	0	0	0	0	0	240	1	B	D	D	A	A	E	A	A	A	A
212	58	2	1	3	2	1	1	1	4	1			72.9	72.9	72.9	1.74	174	174	2	24.0785	97	97	97	2	144	146	142	93	94	92	2	0	0	0	0	6	60	60	2	A	B	A	A	A	E	A	E	A	B
213	67	3	1	1	1	2	1	1	2	1	0.068	1	50.9	50.9	50.9	1.62	162	162	1	19.3949	75	75	75	1	119.5	120	119	61	63	59	1	0	0	0	0	0	0	120	1	B	F	A	A	A	E	A	A	A	A
214	47	2	1	3	2	1	1	1	2	1	0.082	2	67.6	67.6	67.6	1.755	175.5	175.5	1	21.9479	85	85	85	1	128	136	120	75	77	73	1	0	0	0	0	0	0	360	1	A	E	A	A	B	E	F	A	A	A
215	42	2	1	4	2	1	1	1	3	1	0.106	2	72	72	72	1.75	175	175	2	23.5102	91	91	91	2	124.5	129	120	72	70	74	1	0	0	0	0	0	0	480	1	B	E	A	A	C	E	A	A	A	B
216	49	2	1	3	2	1	1	1	4	1	0.078	2	72	72	72	1.71	171	171	2	24.623	89	89	89	1	133.5	141	126	81.5	89	74	1	0	0	0	0	7	40	420	2	B	D	A	A	C	E	A	B	A	A
217	61	3	2	1	1	2	1	1	4	1	0.093	2	45	45	45	1.55	155	155	1	18.7305	83.5	84	83	2	120	119	121	71	71	71	1	0	0	6	15	6	15	480	2	B	D	A	A	A	F	A	A	A	A
220	74	3	2	3	3	1	1	1	4	1	0.083	2	46	46	46	1.54	154	154	1	19.3962	72	72	72	1	140.5	141	140	84.5	83	86	2	0	0	7	60	7	60	60	2	B	D	A	A	A	E	A	A	A	A
221	58	2	2	3	3	1	1	1	4	1	0.086	2	66	66	66	1.63	163	163	2	24.841	87.5	87	88	2	128	125	131	69.5	70	69	1	0	0	7	120	0	0	60	2	A	D	C	A	A	E	A	A	A	C
222	62	3	2	1	3	2	1	1	3	1	0.103	2	58	58	58	1.6	160	160	1	22.6562	86	86	86	2	138	138	138	79	81	77	1	0	0	5	30	7	30	480	2	B	E	A	A	A	F	E	A	A	B
223	60	3	1	3	1	1	1	1	1	1	0.069	1	86.8	86.8	86.8	1.64	164	164	3	32.2725	112	112	112	2	143	141	145	83.5	82	85	2	0	0	7	120	7	240	300	2	B	E	A	A	A	F	A	E	A	A
224	59	2	1	4	3	1	1	1	1	1	0.152	2	66.3	66.3	66.3	1.8	180	180	1	20.463	86	86	86	1	121	125	117	75	72	78	1	0	0	7	30	7	150	240	2	B	B	A	A	A	F	A	A	A	A
225	55	2	2	3	3	1	1	1	1	1	0.063	1	57.5	57.5	57.5	1.515	151.5	151.5	2	25.052	85	85	85	2	169.5	167	172	90	88	92	2	0	0	7	40	7	180	180	2	B	B	A	A	A	F	A	A	A	A
226	66	3	1	3	3	1	1	1	2	1			92.5	92.5	92.5	1.7	170	170	3	32.0069	123	123	123	2	173	176	170	109	108	110	2	0	0	0	0	7	60	480	2	B	B	A	A	A	F	A	A	A	A
227	50	2	2	2	2	2	1	1	1	1	0.121	2	72.5	72.5	72.5	1.63	163	163	2	27.2874	92	92	92	2	135	136	134	86	86	86	1	0	0	0	0	7	180	300	2	B	E	A	A	A	F	A	A	A	C
228	39	1	1	4	2	1	1	1	3	1	0.098	2	76	76	76	1.65	165	165	3	27.9155	93.5	93.5	93.5	2	128.5	124	133	72	64	80	1	0	0	0	0	4	30	480	1	B	D	C	A	E	E	B	A	A	A
229	57	2	1	3	3	1	1	1	2	1	0.063	1	70	70	70	1.75	175	175	1	22.8571	87	87	87	1	104.5	105	104	65.5	67	64	1	0	0	0	0	7	120	240	2	B	D	A	A	A	F	A	A	A	A
230	49	2	1	3	1	2	1	1	2	1	0.116	2	71	71	71	1.6	160	160	3	27.7344	98	98	98	2	151.5	153	150	92	99	85	2	0	0	0	0	7	180	60	2	B	B	A	A	A	F	E	A	A	A
231	58	2	1	3	2	1	1	1	1	1	0.128	2	89	89	89	1.78	178	178	3	28.0899	94.5	94	95	2	136	143	129	82.5	92	73	1	0	0	0	0	7	120	360	2	B	D	A	A	B	F	E	A	A	B
232	70	3	1	2	3	2	1	1	3	1	0.07	2	66	66	66	1.81	181	181	1	20.1459	93	93	93	2	144	141	147	76	81	71	2	0	0	0	0	7	60	60	2	D	B	B	A	A	F	F	E	A	A
233	73	3	1	4	3	1	1	1	4	1	0.081	2	80.5	80.5	80.5	1.78	178	178	2	25.4071					143	147	139	78	77	79	2	0	0	0	0	7	120	240	2	B	D	A	A	A	F	E	A	A	B
234	54	2	2	3	1	2	1	1	3	1	0.093	2	53	53	53	1.6	160	160	1	20.7031					114.5	121	108	75	72	78	1	0	0	0	0	7	60	360	2	C	E	A	A	B	F	A	A	A	B
235	65	3	1	1	1	1	1	1	3	1	0.091	2	69	70	68	1.7	170	170	2	23.8754	86	85	87	1	109.5	107	112	67	70	64	1	0	0	7	480	7	30	60	2	A	C	A	A	A	E	B	C	A	A
236	63	3	1	1	3	1	1	1	2	1	0.07	2	65	65	65	1.655	165	166	2	23.7311	90.5	91	90	2	111	120	102	68	67	69	1	0	0	0	0	7	60	120	2	A	E	A	A	A	F	B	C	A	A
238	60	3	1	3	3	1	1	1	1	1	0.13	2	96	95	97	1.74	174	174	3	31.7083	111	112	110	2	116	118	114	62.5	56	69	1	0	0	0	0	0	0	600	1	B	D	A	A	B	F	B	A	A	B
239	62	3	2	2	3	1	1	1	4	1	0.071	2	55	55	55	1.595	159	160	1	21.6193	80.5	81	80	2	110.5	105	116	66.5	68	65	1	0	0	0	0	7	45	420	2	A	C	A	A	A	F	A	B	A	A
240	53	2	2	3	2	1	1	1	4	1	0.13	2	46.75	46.5	47	1.54	155	153	1	19.7124	75	75	75	1	128	138	118	79.5	87	72	1	0	0	7	60	7	30	480	2	A	D	A	A	A	E	A	A	A	A
241	41	2	1	2	2	2	1	1	3	1	0.085	2	75	75	75	1.75	175	175	2	24.4898	90	91	89	1	151	154	148	89	86	92	2	0	0	7	60	7	60	480	2	A	E	A	A	A	E	A	A	A	A
242	51	2	1	4	2	1	1	1	4	1	0.108	2	70.5	70	71	1.7	170	170	2	24.3945	90	91	89	1	152	155	149	78.5	80	77	2	0	0	5	30	7	60	240	2	A	C	A	A	A	E	A	A	A	B
243	67	3	1	3	3	1	1	1	3	1	0.093	2	60	60	60	1.67	167	167	1	21.5139	82	83	81	1	118	119	117	69	71	67	1	0	0	7	90	7	90	60	2	A	D	A	A	A	E	A	B	A	A
244	57	2	1	3	3	1	1	1	4	1	0.077	2	71.75	71.5	72	1.655	165	166	2	26.1955	94	94	94	2	132.5	125	140	74	78	70	1	0	0	2	60	7	30	60	2	A	E	A	A	B	E	A	E	A	A
245	62	3	2	1	3	2	1	1	2	1	0.065	1	62.75	63	62.5	1.57	158	156	2	25.4574	87.5	88	87	2	144	141	147	74.5	80	69	2	0	0	7	120	7	60	120	2	A	D	A	A	A	F	B	A	A	A
246	58	2	1	3	2	1	1	1	3	1	0.132	2	81.4	81.4	81.4	1.75	175	175	2	26.5796	98	98	98	2	123	127	119	73	70	76	1	0	0	0	0	7	60	360	2	C	E	A	A	A	F	A	A	A	B
247	66	3	1	3	3	1	1	1	1	1	0.092	2	78.9	78.9	78.9	1.745	174.5	174.5	2	25.9111	113	113	113	2	129	129	129	69	69	69	1	0	0	0	0	7	30	120	2	B	D	C	A	A	F	A	E	A	A
248	42	2	1	4	2	1	1	1	2	1	0.108	2	94.2	94.2	94.2	1.84	184	184	3	27.8237	95	95	95	2	140.5	143	138	72.5	75	70	2	0	0	6	30	7	120	120	2	B	D	A	A	A	F	A	A	A	A
249	71	3	1	3	3	1	1	1	3	1	0.112	2	79.7	79.7	79.7	1.745	174.5	174.5	2	26.1738	99.5	99	100	2	124.5	160	89	91.5	93	90	2	0	0	7	60	7	180	180	2	B	B	A	A	A	F	A	A	A	A
250	52	2	2	3	3	1	1	1	2	1	0.069	1				1.56	156	156			83.5	83	84	2	126.5	130	123	74	78	70	1	0	0	0	0	7	40	420	2	B	B	A	A	A	F	A	A	A	B
251	50	2	1	3	2	1	1	1	2	1	0.085	2	65	65	65	1.76	176	176	1	20.984	85	85	85	1	117	117	117	76	76	76	1	0	0	0	0	7	120	180	2	B	C	A	A	A	F	A	A	A	A
253	64	3	2	3	1	2	1	1	4	1	0.132	2	72	72	72	1.56	156	156	3	29.5858	90	90	90	2	138	142	134	74	76	72	1	0	0	0	0	7	120	240	2	B	C	A	A	C	F	A	A	A	B
254	68	3	1	3	3	1	1	1	3	1	0.138	2	80	80	80	1.7	170	170	3	27.6817	92	92	92	2	141.5	142	141	80.5	81	80	2	0	0	0	0	7	60	360	2	D	D	A	A	A	F	A	A	A	A
255	57	2	1	3	2	1	1	1	4	1	0.077	2	71.5	71.5	71.5	1.65	165	165	2	26.2626	105	105	105	2	141	142	140	75	74	76	2	0	0	0	0	7	120	120	2	B	D	A	A	B	A	A	A	A	A
256	73	3	2	2	3	1	1	1	4	1	0.098	2	68.5	68	69	1.63	162	164	2	25.7819	91	92	90	2	134.5	137	132	59.5	59	60	1	0	0	3	60	7	20	180	2	A	D	B	A	A	F	E	A	A	A
257	33	1	2	3	1	1	1	1	3	1	0.091	2	70.5	71	70	1.505	150	151	3	31.1255	92.5	92	93	2	139	140	138	71.5	70	73	1	0	0	4	120	7	60	300	2	B	C	A	A	A	E	B	A	A	B
258	74	3	1	3	3	2	1	1	4	1	0.07	2	62.5	63	62	1.595	159	160	2	24.5674	80	81	79	1	127.5	127	128	78	77	79	1	0	0	0	0	7	20	120	1	B	C	B	A	A	E	A	A	A	A
259	42	2	2	3	2	1	1	1	2	1	0.142	2	55	55	55	1.535	153	154	2	23.3424	84.5	84	85	2	115	116	114	90	90	90	2	0	0	0	0	7	20	420	1	B	B	C	B	B	E	A	A	A	A
260	66	3	2	3	3	1	1	1	4	1	0.098	2	65.5	65	66	1.6	160	160	2	25.5859	95	96	94	2	111.5	109	114	76	75	77	1	0	0	0	0	7	30	60	2	B	B	A	A	A	F	B	A	A	B
261	55	2	1	3	2	1	1	1	4	1	0.129	2	65	65	65	1.7	170	170	1	22.4913	86.5	88	85	1	151.5	156	147	75	70	80	2	0	0	7	120	7	30	360	2	B	D	E	A	A	E	A	A	A	A
262	55	2	1	3	1	1	1	1	4	1	0.086	2	60	60	60	1.8	180	180	1	18.5185	88	89	87	1	110	110	110	76.5	74	79	1	0	0	0	0	7	60	60	2	C	F	A	A	A	F	A	A	A	A
263	54	2	2	1	1	2	1	1	1	1	0.098	2	45	45	45	1.505	150	151	1	19.8673	72	71	73	1	125	120	130	74.5	84	65	1	0	0	7	120	7	120	120	2	A	E	A	A	A	E	A	A	A	A
264	69	3	2	2	3	1	1	1	4	1	0.062	1	72	72	72	1.55	155	155	3	29.9688	93.5	93	94	2	123.5	121	126	75	72	78	1	0	0	0	0	7	30	300	2	C	D	B	B	A	F	B	A	A	B
265	69	3	1	2	3	2	1	1	4	1	0.157	2	50.75	50.5	51	1.6	160	160	1	19.8242	80	81	79	1	145	156	134	83	82	84	2	0	0	7	60	7	60	300	2	B	D	B	B	A	F	A	A	A	B
266	51	2	1	4	2	1	1	1	4	1	0.07	2	76	76	76	1.7	170	170	2	26.2976	92	92	92	2	158.5	165	152	101.5	105	98	2	0	0	0	0	7	120	360	2	B	F	A	A	A	F	A	A	A	A
267	46	2	2	2	1	2	1	1	1	1	0.131	2	67	67	67	1.58	158	158	2	26.8386	85	85	85	2	118.5	121	116	76.5	81	72	1	0	0	0	0	7	30	480	2	B	F	A	A	A	F	F	A	A	B
268	41	2	1	3	1	2	1	1	2	1	0.079	2	58	58	58	1.67	167	167	1	20.7967	82	82	82	1	128.5	130	127	90	89	91	2	0	0	5	60	7	180	240	2	B	F	A	A	A	F	A	A	A	B
269	53	2	1	2	1	2	1	1	1	1	0.128	2	74	74	74	1.71	171	171	2	25.3069	86.5	86	87	1	147.5	153	142	78.5	86	71	2	0	0	0	0	7	120	480	2	B	D	A	A	B	F	A	A	A	A
270	61	3	2	1	3	1	1	1	4	1	0.083	2	53	53	53	1.52	152	152	1	22.9398	85.5	86	85	2	116.5	118	115	65	68	62	1	0	0	0	0	7	30	540	2	B	E	A	A	A	F	B	A	A	A
271	77	3	2	3	3	1	1	1	4	1	0.095	2	69.5	69.5	69.5	1.58	158	158	3	27.8401	90	90	90	2	151.5	154	149	70.5	69	72	2	0	0	0	0	7	180	360	2	B	B	B	A	A	F	A	A	A	B
272	60	3	1	3	3	2	1	1	1	1	0.066	1	98	98	98	1.8	180	180	3	30.2469	105	105	105	2	158.5	165	152	109.5	112	107	2	0	0	7	90	7	120	480	2	C	D	C	C	A	F	A	A	A	B
273	55	2	1	3	1	2	2	1	2	1	0.104	2	81	81	81	1.68	168	168	3	28.699	102	102	102	2	136.5	139	134	90.5	92	89	2	0	0	0	0	7	120	540	2	B	D	A	A	B	F	F	A	A	A
274	79	3	2	2	3	1	1	1	4	1	0.085	2	60	60	60	1.5	150	150	2	26.6667	90	90	90	2	126.5	128	125	58.5	52	65	1	0	0	0	0	7	60	360	2	B	B	C	B	A	F	E	A	A	A
275	69	3	1	3	3	1	1	1	4	1	0.114	2	70	70	70	1.72	172	172	2	23.6614	95	95	95	2	101.5	104	99	61	59	63	1	0	0	0	0	7	40	420	2	B	D	B	C	A	F	A	A	A	A
276	66	3	1	2	3	2	1	1	4	1	0.069	1	76.1	76.1	76.1	1.625	162.5	162.5	3	28.8189	100.75	101	100.5	2	165	169	161	86.5	91	82	2	0	0	0	0	7	45	540	2	D	C	B	A	A	E	A	B	A	A
279	27	1	2	4	2	2	1	1	1	1	0.127	2	90	90	90	1.64	164	164	3	33.4622	101	101	101	2	122	124	120	77.5	77	78	1	0	0	0	0	2	20	300	1	A	A	B	A	C	B	A	A	A	B
280	74	3	1	2	3	2	1	2	1	1	0.105	2	81.5	81.5	81.5	1.71	171	171	3	27.8718	101	101	101	2	100.5	101	100	60	59	61	1	0	0	0	0	0	0	0	1	B	B	A	A	A	A	F	A	A	A
281	44	2	1	3	2	2	1	1	1	1	0.097	2	100	100	100	1.6	160	160	3	39.0625	119	119	119	2	137	136	138	74	73	75	1	0	0	3	30	6	30	300	2	B	F	A	A	A	A	A	A	A	A
282	51	2	1	3	2	2	1	1	3	1	0.087	2	67	67	67	1.75	175	175	1	21.8776	91	91	91	2	129	130	128	88	89	87	1	0	0	0	0	5	30	420	2	D	E	A	A	A	A	F	E	A	E
283	37	1	1	3	2	1	1	1	1	1	0.112	2	105	105	105	1.75	175	175	3	34.2857	120	120	120	2	131	130	132	84.5	84	85	1	0	0	0	0	6	10	30	1	B	B	E	E	F	B	B	E	B	B
284	48	2	1	3	2	2	1	1	3	1	0.109	2	61	61	61	1.67	167	167	1	21.8724	82	82	82	1	113.5	113	114	72	72	72	1	0	0	0	0	7	20	600	1	B	B	A	A	A	A	A	A	A	D
285	38	1	1	4	2	1	1	1	3	1	0.122	2	50	50	50	1.64	164	164	1	18.5901	71	71	71	1	94.5	95	94	69.5	69	70	1	0	0	0	0	7	30	420	2	B	D	B	B	B	A	A	A	B	A
286	54	2	2	2	3	2	1	1	1	1	0.069	1	64.1	64.1	64.1	1.63	163	163	2	24.1259	86	86	86	2	125	135	115	85	87	83	1	0	0	0	0	7	30	60	2	B	B	A	A	B	E	E	A	A	A
287	68	3	2	2	3	1	1	1	3	1	0.065	1	53.9	53.9	53.9	1.465	147	146	2	25.1139	88	88	88	2	135	138	132	66	66	66	1	0	0	0	0	0	0	120	1	B	B	A	A	A	D	B	A	A	A
289	42	2	1	3	2	2	1	1	2	1	0.071	2	70.95	70.9	71	1.665	166.5	166.5	2	25.5932	90	90	90	1	116.5	120	113	74.5	65	84	1	0	0	0	0	3	30	120	1	B	D	A	A	B	E	A	B	A	C
290	76	3	2	2	3	2	1	1	4	1	0.099	2	56.9	56.9	56.9	1.62	162	162	1	21.6811	89	89	89	2	116.5	120	113	69	80	58	1	0	0	0	0	7	60	180	2	C	E	A	A	A	E	A	A	A	A
292	28	1	1	3	2	2	1	1	1	1	0.114	2	99.8	99.8	99.8	1.775	177.5	177.5	3	31.6763	111	111	111	2	123.5	122	125	80	80	80	1	0	0	7	60	7	60	180	2	B	D	A	A	A	E	A	A	A	B
293	57	2	1	3	3	1	1	1	2	1	0.067	1	72.6	73.2	72	1.7375	174.5	173	2	24.0484	90	90	90	1	126	127	125	76	76	76	1	0	0	0	0	3	60	120	1	E	C	D	A	D	E	A	A	A	E
294	36	1	2	2	3	2	1	1	2	1	0.08	2	80	80	80	1.55	155	155	3	33.2986	90	90	90	2	122	119	125	64	63	65	1	0	0	0	0	5	30	180	2	B	C	A	A	A	E	E	A	A	B
295	59	2	1	3	1	2	1	1	1	1	0.07	2	59	59	59	1.63	163	163	1	22.2063	82	82	82	1	131	129	133	72.5	67	78	1	0	0	0	0	0	0	120	1	B	E	A	A	B	E	A	A	A	A
296	59	2	1	3	3	2	1	1	3	1	0.063	1	73	73	73	1.78	178	178	2	23.04	93	93	93	2	131.5	132	131	82.5	84	81	1	0	0	0	0	7	50	180	2	B	C	A	A	A	E	A	A	A	A
297	60	3	2	1	3	1	1	1	3	1	0.091	2	59	59	59	1.6	160	160	2	23.0469	94	94	94	2	131	134	128	70	69	71	1	0	0	0	0	5	60	120	2	B	E	A	A	A	E	A	A	B	A
298	44	2	2	3	1	1	1	1	1	1	0.093	2	47.8	47.8	47.8	1.575	157.5	157.5	1	19.2693	74	72	76	1	109	108	110	76	77	75	1	0	0	0	0	7	90	120	2	B	E	A	A	A	F	F	A	A	C
299	39	1	1	4	2	1	1	1	3	1	0.087	2	64.1	64.1	64.1	1.695	169.5	169.5	1	22.311	81.5	81	82	1	98.5	97	100	67	65	69	1	0	0	2	60	7	120	480	2	B	B	B	B	B	F	A	A	A	A
300	58	2	1	3	2	1	1	1	3	1	0.108	2	63.4	63.4	63.4	1.745	174.5	174.5	1	20.8208	82	82	82	1	116.5	115	118	70.5	72	69	1	0	0	0	0	7	180	420	2	B	E							A	B
301	39	1	1	4	2	1	1	1	3	1	0.075	2	78.1	78.1	78.1	1.73	173	173	2	26.0951	97	97	97	2	122	119	125	79.5	83	76	1	0	0	0	0	7	60	120	2	B	B	A	A	A	F	A	A	A	B
302	42	2	2	3	1	1	1	1	2	1	0.069	1	69.2	69.2	69.2	1.545	154.5	154.5	3	28.9901	86	86	86	2	115	112	118	75	72	78	1	0	0	0	0	7	30	180	2	B	B	A	A	A	E	A	A	A	A
303	63	3	2	2	3	1	1	1	3	1	0.092	2	69	69	69	1.53	153	153	3	29.4758	106	106	106	2	146	147	145	88	88	88	2	0	0	0	0	7	120	60	2	B	E	A	A	A	F	F	A	A	B
304	33	1	1	3	2	1	1	1	2	1	0.089	2	86.1	86.1	86.1	1.715	171.5	171.5	3	29.2735	94	94	94	2	143	143	143	64	64	64	2	0	0	0	0	7	180	420	2	B	E	A	B	C	F	E	A	A	B
306	65	3	1	4	3	1	1	1	4	1	0.081	2	80	80	80	1.645	164.5	164.5	3	29.5637	97	97	97	2	126	132	120	97	104	90	2	0	0	0	0	7	120	360	2	B	C	A	A	B	E	A	A	A	A
307	53	2	2	3	3	2	1	1	4	1	0.09	2	65	65	65	1.55	155	155	2	27.0552	97	97	97	2	143	146	140	92	92	92	2	0	0	0	0	0	0	360	1	C	E	A	A	A	E	A	A	A	B
308	67	3	2	1	3	2	1	2	4	1	0.08	2	68.3	68.3	68.3	1.5	150	150	3	30.3556	99	99	99	2	146.5	148	145	89.5	89	90	2	0	0	0	0	3	30	300	1	B	E	A	B	A	E	B	A	A	A
309	50	2	1	3	1	2	1	1	2	1	0.156	2	49.5	49.5	49.5	1.66	166	166	1	17.9634	74	74	74	1	119.5	119	120	78	78	78	1	0	0	0	0	7	60	600	2	B	C	D	A	C	E	B	A	A	B
310	51	2	2	3	2	2	1	1	4	1	0.066	1	52.2	52.2	52.2	1.58	158	158	1	20.9101	74	74	74	1	134	133	135	80	80	80	1	0	0	0	0	0	0	480	1	B	E	A	A	A	E	A	A	A	A
311	34	1	2	4	2	2	1	1	3	1	0.116	2	64.5	64.5	64.5	1.65	165	165	2	23.6915	93	93	93	2	115	110	120	77	76	78	1	0	0	0	0	2	60	600	1	B	D	C	C	C	E	A	A	A	A
312	31	1	1	4	2	1	1	1	2	1	0.106	2	80.5	80.5	80.5	1.725	172.5	172.5	2	27.0531	97	97	97	2	146	147	145	91.5	93	90	2	0	0	0	0	7	180	600	2	B	D	A	A	C	E	B	A	A	D
313	36	1	1	4	2	1	1	1	1	1	0.075	2	72.6	72.6	72.6	1.62	162	162	3	27.6635	96	96	96	2	151.5	153	150	106.5	108	105	2	0	0	0	0	5	60	300	2	D	E	A	A	B	E	A	C	A	B
314	71	3	2	1	3	1	1	1	1	1	0.078	2	56	56	56	1.55	155	155	2	23.3091	87	87	87	2	130	133	127	80.5	85	76	1	0	0	0	0	7	120	360	2	B	B	A	A	A	F	A	A	A	A
315	50	2	2	3	3	2	1	1	3	1	0.076	2	54	54	54	1.53	153	153	2	23.0681	86	86	86	2	123.5	122	125	72.5	75	70	1	0	0	0	0	7	90	480	2	B	B	C	A	A	F	A	A	A	A
316	40	2	1	2	2	1	1	1	1	1	0.101	2	64.1	64.1	64.1	1.62	162	162	2	24.4246	92	92	92	2	124.5	129	120	82	82	82	1	0	0	0	0	7	240	180	2	B	F	A	A	B	A	A	A	A	C
318	50	2	1	3	2	1	1	1	2	1	0.071	2	74.4	74.4	74.4	1.74	174	174	2	24.5739	89	89	89	1	121	120	122	75	77	73	1	0	0	0	0	7	180	360	2	B	E	A	A	A	F	A	E	A	A
319	71	3	1	3	3	1	1	1	2	1	0.085	2	72.6	72.6	72.6	1.615	161.5	161.5	3	27.835	97	97	97	2	135.5	135	136	73.5	72	75	1	0	0	0	0	7	150	420	2	B	B	A	A	A	F	A	A	A	A
320	57	2	2	3	3	1	1	1	4	1	0.077	2	52.2	52.2	52.2	1.545	154.5	154.5	1	21.8682	78	78	78	1	117.5	115	120	72.5	75	70	1	0	0	0	0	7	60	360	2	B	D	B	A	A	F	A	A	A	A
321	48	2	1	3	2	1	1	1	4	1	0.071	2	60	60	60	1.7	170	170	1	20.7612	82	82	82	1	122.5	125	120	72.5	75	70	1	0	0	0	0	7	120	480	2	B	E	A	A	A	F	A	A	A	A
322	44	2	1	3	2	1	1	1	3	1	0.093	2	80.6	80.6	80.6	1.76	176	176	2	26.0201	94	94	94	2	126	125	127	81	82	80	1	0	0	0	0	7	60	540	2	B	C	B	B	B	F	A	A	A	B
323	61	3	2	3	3	2	1	1	4	1	0.07	2	54.5	54.5	54.5	1.5625	156.5	156	1	22.3232	84	84	84	2	115	117	113	74.5	80	69	1	0	0	0	0	7	180	300	2	B	D	A	A	A	F	A	A	A	A
324	52	2	1	2	1	2	1	1	1	1	0.068	1	93.5	93.5	93.5	1.78	178	178	3	29.5102	100	100	100	2	134.5	134	135	86	86	86	1	0	0	0	0	0	0	240	1	B	C	A	A	A	E	A	C	A	B
325	50	2	1	2	2	1	1	1	1	1	0.068	1	60.4	60.4	60.4	1.69	169	169	1	21.1477	81	81	81	1	111	112	110	72	65	79	1	0	0	0	0	0	0	480	1	C	E	A	A	A	E	A	E	A	A
326	37	1	2	3	1	1	1	1	2	1	0.072	2	91.3	91.3	91.3	1.655	165.5	165.5	3	33.333	103	103	103	2	131	132	130	77.5	77	78	1	0	0	0	0	4	60	240	1	B	C	B	B	B	E	A	A	C	C
327	60	3	1	2	1	2	1	1	4	1	0.125	2	75.9	75.9	75.9	1.81	181	181	2	23.1678	92	92	92	2	117	114	120	74	73	75	1	0	0	0	0	0	0	360	1	D	F	A	A	A	F	A	A	A	A
328	49	2	2	2	1	2	1	1	4	1	0.068	1	70.4	70.4	70.4	1.6	160	160	3	27.5	97.5	97.5	97.5	2	137	136	138	79	80	78	1	0	0	0	0	7	50	300	2	B	D	A	A	A	E	B	A	A	B
329	49	2	1	3	2	2	1	1	4	1	0.061	1	78.6	78.6	78.6	1.79	179	179	2	24.5311					131.5	134	129	81	83	79	1	0	0	0	0	7	60	60	2	B	E	B	A	B	F	A	C	A	B
330	33	1	1	3	2	2	1	1	1	1	0.119	2	71.9	71.9	71.9	1.735	173.5	173.5	2	23.8853	92.5	92.5	92.5	2	119.5	119	120	74	73	75	1	0	0	0	0	7	30	60	2	D	E	B	A	A	E	A	A	A	C
331	57	2	2	2	1	1	1	1	3	1	0.104	2	40.25	40	40.5	1.565	156	157	1	16.4338	69.5	70	69	1	114	128	100	75.5	80	71	1	0	0	7	120	7	20	300	2	B	D	A	A	A	E	B	A	A	A
331	49	2	1	3	1	2	1	1	1	1	0.1	2	81.6	81.6	81.6	1.71	171	171	3	27.906	98	98	98	2	125	120	130	67.5	67	68	1	0	0	0	0	0	0	300	1	B	E	B	A	B	E	A	A	A	C
332	56	2	2	3	3	1	1	1	4	1	0.112	2	58	58	58	1.6	160	160	1	22.6562	84.5	84	85	2	147	148	146	75.5	71	80	2	0	0	7	60	7	60	180	2	B	D	B	A	A	F	A	A	A	A
332	39	1	1	4	2	1	1	1	1	1	0.12	2	81	81	81	1.82	182	182	2	24.4536	95	95	95	2	101.5	102	101	66.5	59	74	1	0	0	0	0	0	0	300	1	B	C	A	A	D	E	A	A	E	D
333	44	2	1	3	1	1	1	1	2	1	0.089	2	72.05	72	72.1	1.74	174	174	2	23.7977	86.25	86.5	86	1	129.5	128	131	76	80	72	1	0	0	3	2	7	20	300	1	B	D	B	A	B	F	A	A	A	B
334	73	3	2	2	3	2	1	1	4	1	0.068	1	83.35	83.6	83.1	1.58	158	158	3	33.3881	112.5	112	113	2	162	175	149	69	68	70	2	0	0	0	0	7	60	300	2	A	F	B	A	A	F	B	A	A	A
334	47	2	1	3	1	1	1	1	4	1	0.136	2	65	65	65	1.75	175	175	1	21.2245	95	95	95	2	118	117	119	68	65	71	1	0	0	0	0	7	60	300	2	B	D	B	B	B	E	A	A	A	B
335	67	3	1	2	3	2	1	1	4	1	0.119	2	53.85	54	53.7	1.51	151	151	2	23.6174	87	88	86	1	118.5	116	121	70	71	69	1	0	0	4	30	7	30	300	2	A	E	B	A	A	E	A	A	A	B
335	52	2	2	2	3	2	1	1	3	1	0.078	2	69	69	69	1.53	153	153	3	29.4758	94	94	94	2	122.5	121	124	83	85	81	1	0	0	0	0	7	20	300	1	B	E	A	A	A	E	B	A	A	A
336	75	3	1	3	3	1	1	1	4	1	0.078	2	57	57	57	1.5875	158.5	159	1	22.6176	80.5	79	82	1	133.5	129	138	76.5	75	78	1	0	0	7	30	7	90	120	2	B	D	A	A	A	F	B	A	A	A
337	49	2	2	3	2	2	1	1	3	1	0.079	2	61.75	62	61.5	1.58	158	158	2	24.7356	88	87	89	2	122.5	119	126	74	77	71	1	0	0	5	60	7	20	420	2	A	E	A	A	A	E	A	A	A	A
338	51	2	2	3	3	2	1	1	2	1	0.08	2	49.75	50	49.5	1.49	149	149	1	22.4089	79.5	80	79	1	143	145	141	84	85	83	2	0	0	3	60	3	60	240	2	B	E	A	A	A	E	A	A	A	A
340	61	3	1	4	1	1	1	1	4	1	0.065	1	64.65	64.3	65	1.695	169	170	1	22.5024	82	82	82	1	107	104	110	66	67	65	1	0	0	7	60	7	20	300	2	A	B	A	A	A	E	A	A	A	A
342	45	2	2	1	3	2	1	1	1	1	0.056	1	64.75	65	64.5	1.62	162	162	2	24.6723	87	84	90	2	113.5	117	110	75	76	74	1	0	0	3	60	3	60	60	2	C	D	A	A	A	E	A	B	A	C
343	42	2	1	3	2	2	1	1	1	1	0.111	2	69	69	69	1.72	172	172	2	23.3234					116	116	116	76	76	76	1	0	0	0	0	7	90	420	2	B	F	A	A	A	F	A	A	A	A
344	38	1	1	3	2	1	1	1	2	1	0.082	2	55	55	55	1.63	163	163	1	20.7008	84	84	84	1	120	123	117	69.5	67	72	1	0	0	0	0	7	30	600	2	B	F	B	B	B	F	A	A	A	A
345	63	3	1	2	3	2	1	2	4	1	0.063	1	83.3	83.3	83.3	1.71	171	171	3	28.4874	96	96	96	2	109	108	110	74.5	79	70	1	0	0	0	0	7	120	360	2	A	F	A	A	A	F	F	A	A	C
346	49	2	1	4	2	1	1	1	1	1	0.073	2	70	70	70	1.63	163	163	2	26.3465	95	95	95	2	152	155	149	87.5	90	85	2	0	0	1	60	7	120	480	2	A	E	A	A	A	F	A	A	A	C
347	69	3	1	3	3	1	1	1	4	1	0.074	2	46.1	46.1	46.1	1.55	155	155	1	19.1883	71	71	71	1	127	129	125	63.5	62	65	1	0	0	0	0	7	120	420	2	A	B	B	C	A	F	A	A	A	A
348	71	3	2	3	3	1	1	1	1	1	0.0769	2	62	62	62	1.61	161	161	2	23.9188	88.5	89	88	2	127.5	125	130	72.5	75	70	1	0	0	0	0	7	120	60	2	B	E	A	A	A	F	E	A	A	A
349	64	3	1	3	3	1	1	1	3	1	0.064	1	74.9	74.9	74.9	1.715	171.5	171.5	2	25.4656	95	95	95	2	146	146	146	86	86	86	2	0	0	7	60	7	180	180	2	B	F	A	A	A	F	F	A	A	B
350	73	3	2	2	3	1	1	1	4	1	0.059	1	45	45	45	1.5	150	150	1	20	75	75	75	1	124	124	124	55.5	53	58	1	0	0	0	0	7	30	600	2	B	D	A	A	A	F	A	A	A	B
351	76	3	1	1	3	2	1	1	4	1	0.086	2	80	80	80	1.68	168	168	3	28.3447	98	98	98	2	142	145	139	73.5	73	74	2	0	0	0	0	7	30	540	2	E	E	A	A	A	F	A	A	A	A
352	51	2	1	3	1	2	1	1	4	1	0.09	2	57	57	57	1.66	166	166	1	20.6852					104	108	100	71	69	73	1	0	0	0	0	7	120	360	2	B	D	A	A	A	F	A	A	A	B
353	76	3	1	3	3	2	1	1	1	1	0.076	2	61	61	61	1.6	160	160	2	23.8281	88	88	88	1	114.5	115	114	67.5	71	64	1	0	0	0	0	7	30	120	2	B	E	A	A	A	E	A	A	A	A
354	71	3	1	2	1	1	1	1	3	1	0.063	1	57	57	57	1.71	171	171	1	19.4932	102	102	102	2	129	133	125	75.5	77	74	1	0	0	0	0	7	30	120	2	B	C	B	A	A	E	F	A	A	C
355	40	2	1	3	1	2	1	1	2	1	0.138	2	60	60	60	1.73	173	173	1	20.0474	82	82	82	1	116.5	121	112	77	85	69	1	0	0	0	0	0	0	60	1	B	C	B	A	C	E	A	B	A	C
356	45	2	2	3	1	2	1	1	1	1	0.082	2	80	80	80	1.6	160	160	3	31.25	89	89	89	2	133.5	134	133	70	70	70	1	0	0	0	0	7	60	180	2	B	C	A	A	C	E	A	B	A	D
357	41	2	2	3	2	2	1	1	4	1	0.096	2	67	67	67	1.6	160	160	2	26.1719	88	88	88	2	103	102	104	65.5	66	65	1	0	0	0	0	7	120	360	2	B	C	A	A	A	E	A	A	A	A
358	63	3	2	3	3	2	1	1	4	1	0.124	2	46	46	46	1.57	157	157	1	18.662	84	84	84	2	146	148	144	69.5	66	73	2	0	0	0	0	0	0	300	1	B	B	A	A	A	E	A	A	D	A
359	67	3	2	3	3	1	1	1	2	1	0.062	1	56	56	56	1.58	158	158	1	22.4323	84	84	84	2	133	127	139	76.5	71	82	1	0	0	0	0	7	60	120	2	B	E	A	A	A	E	A	A	A	A
360	52	2	1	3	2	2	1	1	4	1	0.113	2	57	57	57	1.66	166	166	1	20.6852	82	82	82	1	161	170	152	97.5	106	89	2	0	0	0	0	0	0	120	1	C	C	A	A	C	E	A	A	B	A
361	54	2	1	2	3	1	1	1	2	1	0.057	1	60	60	60	1.72	172	172	1	20.2812	79	79	79	1	112.5	113	112	71	72	70	1	0	0	0	0	7	30	60	2	B	B	A	A	A	E	A	A	C	A
363	70	3	2	1	3	2	2	1	4	1	0.073	2	53	53	53	1.55	155	155	1	22.0604	85	85	85	2	120.5	132	109	65	71	59	1	0	0	0	0	0	0	60	1	B	C	A	A	A	E	A	A	A	A
364	79	3	1	3	3	2	1	1	4	1	0.071	2	60	60	60	1.65	165	165	1	22.0386	80	80	80	1	158	144	172	84.5	74	95	2	0	0	0	0	0	0	60	1	B	B	C	A	A	E	A	A	D	C
365	56	2		3	3	2	1	1	4	1	0.112	2	58	58	58	1.6	160	160	1	22.6562	82	82	82	1	136	130	142	72.5	71	74	1	0	0	0	0	7	60	120	2	C	D	A	A	B	E	A	A	A	A
367	64	3	1	2	1	1	1	1	1	1	0.1	2	55	55	55	1.68	168	168	1	19.487	82.5	82	83	1	144.5	150	139	100.5	106	95	2	0	0	0	0	7	120	360	2	B	D	A	A	A	F	F	A	A	B
368	83	3	2	1	3	1	1	1	2	1	0.055	1	49	49	49	1.5	150	150	1	21.7778	93	93	93	2	147.5	158	137	68.5	67	70	2	0	0	0	0	7	30	360	2	B	D	A	A	A	F	E	A	A	B
369	69	3	1	2	2	2	2	1	4	1	0.071	2	53	53	53	1.72	172	172	1	17.9151	75	75	75	1	128	129	127	67	68	66	1	0	0	0	0	7	120	300	2	B	F	A	A	A	F	A	A	A	A
370	54	2	1	3	2	1	1	1	2	1	0.138	2	56	56	56	1.67	167	167	1	20.0796	78.5	78	79	1	128.5	135	122	87	85	89	1	0	0	0	0	7	180	300	2	B	B	A	A	A	F	A	A	A	A
371	62	3	1	1	3	2	1	1	4	1	0.074	2	61	61	61	1.62	162	162	2	23.2434	78	78	78	1	146	150	142	90.5	96	85	2	0	0	0	0	7	240	300	2	B	E	A	A	A	F	E	E	A	A
372	32	1	1	4	2	2	2	1	1	1	0.101	2	114	114	114	1.72	172	172	3	38.5343	120	120	120	2	156	158	154	94	90	98	2	0	0	0	0	7	60	540	2	B	B	B	A	B	F	A	A	A	B
373	56	2	2	3	3	1	1	1	4	1	0.064	1	51	52	50	1.69	169	169	1	17.8565					120.5	127	114	70.5	72	69	1	0	0	0	0	7	180	300	2	B	B	A	A	A	F	A	A	A	A
374	84	3	2	1	3	2	1	1	4	1	0.076	2	64	64	64	1.56	156	156	2	26.2985	101	100	102	2	140.5	148	133	68	66	70	2	0	0	0	0	7	120	360	2	B	E	A	A	A	F	A	A	A	B
375	36	1	1	4	2	1	1	1	1	1	0.115	2	67	67	67	1.67	167	167	2	24.0238	90.5	90	91	2	130	131	129	80	76	84	1	0	0	0	0	7	60	480	2	B	E	A	A	A	F	F	A	A	B
376	57	2	1	3	2	1	1	1	2	1	0.074	2	81	81	81	1.8	180	180	2	25	98	98	98	2	121.5	120	123	72.5	70	75	1	0	0	4	60	7	120	300	2	B	B	A	A	A	F	A	A	A	A
379	54	2	2	3	1	1	1	1	2	1	0.137	2	52	52	52	1.6	160	160	1	20.3125	80	80	80	1	117.5	120	115	78	76	80	1	0	0	0	0	7	60	480	2	B	E	A	A	B	F	A	A	A	B
380	74	3	1	3	3	1	1	1	4	1			78	78	78	1.65	165	165	3	28.6501	96	96	96	2	151	152	150	69.5	76	63	2	0	0	0	0	7	180	420	2	B	E	A	A	A	F	A	A	A	A
381	65	3	2	3	3	1	1	1	4	1	0.063	1	48	48	48	1.56	156	156	1	19.7239	79	79	79	1	114.5	118	111	61.5	61	62	1	0	0	0	0	7	60	120	2	B	B	A	A	A	E	A	A	A	A
382	61	3	2	3	3	1	1	1	3	1	0.059	1	60	60	60	1.59	159	159	2	23.7332	88	88	88	2	125.5	132	119	72	75	69	1	0	0	5	540	7	60	0	2	B	C	A	A	A	E	A	A	B	C
383	60	3	1	3	3	1	1	1	4	1	0.073	2	67	67	67	1.7	170	170	2	23.1834	90	90	90	1	126	122	130	77.5	78	77	1	0	0	0	0	0	0	300	1	B	C	A	A	A	E	A	A	A	C
384	81	3	1	3	3	1	1	1	4	1	0.134	2	59	59	59	1.72	172	172	1	19.9432	80	80	80	1	139.5	141	138	76	75	77	1	0	0	0	0	2	30	300	1	B	F	A	A	A	E	B	A	A	B
385	67	3	1	4	3	2	1	1	3	1	0.056	1	68	68	68	1.77	177	177	1	21.7051					130.5	121	140	69.5	69	70	1	0	0	0	0	7	210	420	2	B	B	A	A	A	F	A	A	A	B
386	39	1	1	3	2	1	1	2	2	1	0.09	2	80	80	80	1.7	170	170	3	27.6817	101	101	101	2	157	154	160	99	98	100	2	0	0	0	0	7	60	300	2	B	C	A	A	A	E	A	A	A	A
387	81	3	1	2	3	2	1	1	4	1	0.073	2	64	64	64	1.65	165	165	2	23.5078	93	93	93	2	124.5	124	125	67.5	63	72	1	0	0	0	0	0	0	300	1	C	E	A	A	D	E	B	E	A	A
388	66	3	1	2	3	2	1	1	1	1	0.117	2	60	60	60	1.61	161	161	2	23.1473	86	86	86	1	106.5	118	95	66	64	68	1	0	0	0	0	0	0	120	1	B	E	A	A	A	E	A	C	A	A
389	60	3	2	2	3	2	1	1	3	1	0.082	2	46.85	49	44.7	1.46	146	146	1	21.9788	75	75	75	1	101.5	104	99	68	73	63	1	0	0	0	0	7	30	180	2	B	C	A	A	A	E	A	A	A	B
390	45	2	1	3	2	2	1	1	2	1	0.057	1	78.9	79.5	78.3	1.66	166	166	3	28.6326	93	96	90	2	137.5	136	139	88	87	89	1	0	0	0	0	0	0	300	1	B	D	C	A	A	E	A	C	A	A
391	65	3	1	3	3	2	1	1	1	1	0.059	1	55.8	57	54.6	1.5875	159	158.5	1	22.1415	86.25	86	86.5	1	129.5	125	134	82	81	83	1	0	0	0	0	7	120	120	2	B	B	A	A	A	E	A	A	A	A
392	38	1	1	3	2	2	2	1	1	1	0.108	2	118.1	118.1	118.1	1.7275	173.5	172	3	39.5743	123	123	123	2	163	168	158	90.5	91	90	2	0	0	6	45	0	0	360	2	B	C	C	A	C	E	A	A	B	A
393	37	1	2	3	2	2	1	1	2	1	0.114	2	43.8	43.8	43.8	1.55	155	155	1	18.231	69	69	69	1	95.5	95	96	59.5	59	60	1	0	0	0	0	7	90	60	2	B	F	A	A	A	E	A	A	A	A
394	54	2	1	1	1	2	1	1	2	1	0.066	1	53.85	54.9	52.8	1.63	163	163	1	20.268	78.5	79	78	1	103	104	102	65	64	66	1	0	0	0	0	7	60	300	2	B	C	A	A	A	E	A	A	A	B
395	73	3	2	2	3	2	1	1	4	1	0.102	2	60	60	60	1.6	160	160	2	23.4375	92	92	92	2	179.5	191	168	78.5	79	78	2	0	0	0	0	7	30	300	2	B	C	A	A	A	E	A	A	A	A
397	63	3	1	2	1	2	1	1	1	1	0.155	2	70	70	70	1.78	178	178	1	22.0932	86	86	86	1	111.5	117	106	72	79	65	1	0	0	0	0	7	150	480	2	D	E	A	B	B	F	A	A	A	C
398	70	3	1	3	3	1	1	1	4	1	0.069	1	76.5	76.5	76.5	1.72	172	172	2	25.8586	92	92	92	2	131.5	138	125	72	72	72	1	0	0	0	0	7	180	420	2	B	C	A	A	A	F	A	E	A	A
399	73	3	2	2	3	2	1	2	4	1	0.102	2	60	60	60	1.6	160	160	2	23.4375	85	85	85	2	170	172	168	72.5	71	74	2	0	0	0	0	7	180	420	2	B	D	B	A	B	F	A	A	A	B
400	45	2	1	4	2	1	1	1	4	1	0.105	2	70.5	70.5	70.5	1.68	168	168	2	24.9787	95	95	95	2	164	168	160	92	98	86	2	0	0	0	0	7	90	480	2	B	D	A	A	A	F	A	A	A	A
164/1	72	3	2	1	3	1	1	1	4	1	0.076	2	60	60	60	1.55	155	155	2	24.974	92.5	93	92	2	109.5	110	109	59.5	60	59	1	0	0	0	0	7	60	420	2	B	B	A	A	A	F	F	A	A	A
164/2	53	2	1	3	3	1	1	1	2	1	0.062	1	74.1	74.1	74.1	1.735	173.5	173.5	2	24.6161	90	90	90	1	120.5	120	121	78.5	76	81	1	0	0	0	0	7	180	180	2	B	B	A	A	A	E	A	A	A	A
165/1	58	2	2	2	3	1	1	1	2	1	0.113	2	67.5	67.5	67.5	1.6	160	160	2	26.3672	89.5	89	90	2	123	125	121	70.5	73	68	1	0	0	0	0	7	90	420	2	B	E	A	A	A	F	A	A	A	A
165/2	57	2	1	2	1	1	1	1	2	1	0.053	1	76.4	76.4	76.4	1.7	170	170	2	26.436	97	97	97	2	155.5	158	153	82	86	78	2	0	0	0	0	0	0	480	1	B	D	A	A	A	E	A	A	A	A
166/1	65	3	2	1	3	2	1	1	4	1	0.075	2	55	55	55	1.58	158	158	1	22.0317	83	83	83	2	116.5	118	115	83.5	69	98	1	0	0	0	0	7	60	240	2	B	D	A	A	A	F	F	A	A	A
166/2	60	3	1	4	3	1	1	1	3	1	0.051	1	67.8	67.8	67.8	1.68	168	168	2	24.0221	96	96	96	2	138.5	148	129	87	95	79	1	0	0	2	15	7	30	180	2	A	B	A	A	A	E	A	E	A	B
167/1	85	3	2	1	3	2	1	1	4	1	0.063	1	61	61	61	1.6	160	160	2	23.8281	110	110	110	2	127	130	124	73.5	75	72	1	0	0	0	0	7	30	480	2	B	B	A	A	A	F	A	A	A	A
167/2	63	3	2	3	3	1	1	1	3	1			53.1	53.1	53.1	1.61	161	161	1	20.4853	86	86	86	2	118	126	110	70	71	69	1	0	0	0	0	7	60	240	2	A	B	A	A	A	E	A	A	A	A
169/1	31	1	1	4	2	1	1	1	1	1	0.059	1	114.3	114.3	114.3	1.82	182	182	3	34.5067	120	120	120	2	130.5	141	120	82.5	85	80	1	0	0	0	0	7	60	360	2	B	B	A	A	B	F	A	A	A	B
169/2	61	3	2	1	3	1	1	1	4	1	0.106	2	66	66	66	1.6	160	160	2	25.7812	89	89	89	2	117	122	112	78	78	78	1	0	0	0	0	7	30	180	2	A	B	A	A	B	E	B	A	A	B
170/1	55	2	2	3	3	1	1	1	4	1	0.07	2	45	45	45	1.6	160	160	1	17.5781	74	74	74	1	125	122	128	71.5	71	72	1	0	0	0	0	6	50	180	2	A	B	A	A	A	E	B	A	A	A
170/2	55	2	1	3	1	1	1	1	2	1	0.065	1	89.4	89.4	89.4	1.725	172.5	172.5	3	30.0441	104	104	104	2	170	171	169	94.5	93	96	2	0	0	0	0	7	120	240	2	B	F	A	A	A	F	B	E	A	B
171/1	46	2	1	3	2	1	1	1	4	1	0.075	2	85	85	85	1.78	178	178	2	26.8274	91	91	91	2	113	118	108	65	68	62	1	0	0	0	0	0	0	600	1	B	B	A	A	A	E	A	A	A	B
171/2	58	2	2	3	3	2	1	1	4	1	0.068	1	78	78	78	1.65	165	165	3	28.6501	101	101	101	2	137	141	133	89.5	90	89	1	0	0	0	0	7	180	300	2	B	E	A	A	A	F	F	A	A	A
396/1	63	3	1	2	3	2	1	1	3	1	0.155	2	70	70	70	1.78	178	178	1	22.0932	92	92	92	2	107	97	117	74.5	70	79	1	0	0	0	0	3	40	180	1	B	E	A	A	C	E	A	A	A	B
396/2	58	2	1	3	1	2	1	1	4	1	0.107	2	77	77	77	1.7	170	170	2	26.6436	97	97	97	2	141	146	136	78	82	74	2	0	0	0	0	7	120	60	2	B	D	A	A	A	F	A	A	A	B
10	36	1	1	4	2	1	1	1	2	1	0.058	1	89.6	89.6	89.6	1.725	172.5	172.5	3	30.1113	103.25	103.5	103	2	123	126	120	90	90	90	2	1	60	0	0	7	60	480	2	B	E	A	A	E	E	A	A	A	C
103	32	1	1	4	2	1	1	1	2	1	0.055	1	83.8	83.8	83.8	1.77	177	177	2	26.7484	96	96	96	2	127.5	124	131	81.5	82	81	1	1	60	0	0	0	0	420	1	B	E	A	A	E	E	A	A	A	B
218	55	2	1	3	2	2	1	1	3	1	0.064	1	70	70	70	1.72	172	172	2	23.6614	92	92	92	2	121	118	124	78	78	78	1	1	120	7	60	6	90	600	2	B	E	B	A	B	F	A	A	A	B
278	29	1	1	4	2	2	2	2	1	1	0.125	2	66.5	66	67	1.58	158	158	2	26.6384	89	89	89	1	143.5	145	142	85	86	84	2	1	30	0	0	6	30	480	2	B	E	B	B	B	A	F	A	A	A
288	50	2	1	3	1	1	1	1	3	1	0.076	2	73.8	74	73.6	1.7875	178	179.5	2	23.0975	92	92	92	2	130	124	136	77.5	80	75	1	1	60	1	60	7	60	640	2	B	E	D	B	A	E	B	A	A	B
131	30	1	1	4	2	1	2	1	1	1	0.166	2	92	92	92	1.74	174	174	3	30.3871	104	104	104	2	127.5	131	124	86.5	92	81	1	2	60	0	0	7	120	300	2	B	B	B	A	C	F	A	A	A	B
35			1	3	2	1	1	1	1	1	0.109	2	59	59	59	1.72	172	172	1	19.9432	80.5	81	80	1	132.5	137	128	73.5	78	69	1	4	70	0	0	7	60	420	2	E	D	A	A	D	F	A	E	A	A
53	38	1	1	4	2	1	1	1	3	1	0.072	2	95.9	95.9	95.9	1.77	177	177	3	30.6106	98	98	98	2	170	185	155	94.5	93	96	2	4	50	0	0	7	120	640	2	B	E	A	A	A	F	A	A	A	A
237	54	2	1	2	1	2	1	1	3	1	0.086	2	58	58	58	1.575	159	156	2	23.3812	72.5	71	74	1	115.5	122	109	67	70	64	1	5	360	1	180	7	30	120	2	A	D	A	A	C	F	A	A	A	A
277	62	3	2	2	3	2	1	2	4	1	0.082	2	51	51	51	1.55	155	155	1	21.2279	81	81	81	2	113	112	114	73	72	74	1	5	720	0	60	5	300	300	2	B	F	A	A	A	A	A	A	A	A
291	56	2	1	3	1	2	1	1	4	1	0.08	2	63.4	63.4	63.4	1.69	169	169	1	22.1981	79	79	79	1	127.5	124	131	77.5	77	78	1	5	120	5	60	7	30	120	2	D	D	C	A	A	E	A	A	A	C
43	38	1	1	3	1	2	1	1	2	1	0.07	2	68.4	68.4	68.4	1.59	159	159	2	27.0559	88	88	88	1	124	129	119	81	80	82	1	6	600	0	0	7	30	180	2	B	B	A	A	A	F	A	A	A	A
55	54	2	1	3	1	2	1	2	3	1	0.084	2	79.5	79.5	79.5	1.675	167.5	167.5	3	28.3359	94.5	94	95	2	138	136	140	82.5	89	76	1	6	640	0	0	7	30	360	2	D	E	E	A	C	F	A	E	A	A
61	57	2	1	3	2	1	1	1	1	1	0.072	2	68.3	68.3	68.3	1.7	170	170	2	23.6332	94.5	94	95	2	163	161	165	88	91	85	2	6	120	0	0	7	180	240	2	B	E	B	A	A	F	A	E	A	B
62	51	2	1	3	1	2	1	1	4	1	0.097	2	63.4	63.4	63.4	1.635	163.5	163.5	2	23.7167	93	93	93	2	145	148	142	88.5	92	85	2	6	640	0	0	7	240	120	2	C	D	A	A	A	F	A	A	A	B
197	31	1	1	3	1	2	1	1	4	1	0.1	2	77	77	77	1.8	180	180	2	23.7654	98	98	98	2	112	114	110	94.5	96	93	2	6	120	0	0	7	120	300	2	B	B	C	A	B	F	A	A	A	A
339	39	1	1	3	2	2	2	1	1	1	0.055	1	79	79	79	1.6125	161.5	161	3	30.3828	98	99	97	2	127.5	124	131	77.5	78	77	1	6	480	6	120	7	90	60	2	A	D	B	A	A	E	B	A	A	B
377	44	2	2	2	2	2	1	1	1	1	0.104	2	54	54	54	1.65	165	165	1	19.8347	78	78	78	1	123.5	122	125	73	77	69	1	6	540	0	0	7	180	360	2	B	B	E	A	E	F	B	A	A	A
68	69	3	1	2	1	1	1	1	4	1	0.103	2	62	62	62	1.64	164	164	2	23.0518	86.5	86	87	1	122.5	126	119	62.5	58	67	1	7	120	0	0	7	180	180	2	B	B	A	A	A	A	F	A	A	A
108	57	2	1	3	1	2	1	1	4	1	0.108	2	68	68	68	1.68	168	168	2	24.093	91	91	91	2	115.5	119	112	72	77	67	1	7	600	0	0	0	0	60	2	E	B	E	A	A	E	A	E	A	A
193	44	2	1	2	1	2	1	2	2	1	0.111	2	50	50	50	1.52	152	152	1	21.6413	78	78	78	1	140	142	138	91.5	93	90	2	7	480	0	0	7	120	240	2	B	B	B	A	A	F	F	E	A	B
219	49	2	1	4	3	1	1	1	1	1	0.097	2	81	81	81	1.75	175	175	2	26.449	91	91	91	2	100.5	101	100	91	90	92	2	7	30	3	30	7	60	180	2	B	E	B	B	A	F	A	A	A	C
252	37	1	1	3	1	2	2	2	2	1	0.095	2	76.6	76.6	76.6	1.715	171.5	171.5	2	26.0436	100	100	100	2	118.5	117	120	84	84	84	1	7	720	0	0	7	120	180	2	D	F	A	A	A	F	F	A	A	A
305	48	2	1	3	2	2	1	1	2	1	0.066	1	82.5	82.5	82.5	1.675	167.5	167.5	3	29.4052	94	94	94	2	139.5	148	131	79.5	81	78	1	7	30	7	30	0	0	30	2	B	C	B	A	B	E	A	A	A	C
333	51	2	1	3	2	1	1	1	1	1	0.111	2	64.5	64.5	64.5	1.69	169	169	1	22.5832	82	82	82	1	119	112	126	67.5	63	72	1	7	60	0	0	0	0	120	2	D	D	A	A	A	E	A	B	A	C
341	38	1	1	4	2	1	1	1	2	1	0.097	2	75	75	75	1.72	172	172	2	25.3515	85.5	85	86	1	115	120	110	87.5	89	86	1	7	30	3	30	7	30	300	2	A	B	A	A	A	A	A	A	A	B
362	42	2	1	2	1	1	1	1	2	1	0.145	2	58	58	58	1.7	170	170	1	20.0692	85	85	85	1	116	112	120	69	68	70	1	7	640	0	0	0	0	60	2	B	D	B	B	C	E	A	E	B	D
366	44	2	2	2	1	2	1	1	2	1	0.063	1	77	77	77	1.65	165	165	3	28.2828	91	91	91	2	106.5	110	103	71.5	70	73	1	7	360	0	0	7	150	360	2	B	B	A	A	A	F	A	A	A	B
1000	47	2	1	4	2	1	1	1	1	1			64	64	64	1.605	160.5	160.5	2	24.8445	81.25	81	81.5	1	127	127	127	74.5	74	75	1	0	0	2	0	7	120		2	A	B	A	B	A	F	B	A	A	A
2000	33	1	1	3	2	2	2	1	1	1	0.092	2	65.5	65.5	65.5	1.68	168	168	2	23.2072	81	81	81	1	95.5	95	96	58	58	58	1	0	0	1	30	7	60	300	2	B	E	A	A	A	E	E	A	A	A
3000	45	2	2	2	2	2	1	2	2	1	0.105	2	37	37	37	1.535	153.5	153.5	1	15.7031	58	58	58	1	125	126	124	82	82	82	1	0	0	0	0	7	60		2	B	E	A	A	A	E	A	A	A	A
4000	64	3	2	3	3	1	2	1	4	1	0.091	2	56.95	57	56.9	1.5825	158.5	158	1	22.7408	87	87	87	2	132.5	136	129	61	64	58	1	0	0	0	0	7	15	360	1	B	C	C	A	A	E	A	A	A	A
5000	69	3	1	1	3	1	1	1	4	1	0.127	2	58.25	58.3	58.2	1.55	155	155	2	24.2456	89	89	89	1	141	145	137	75	76	74	2	0	0	7	240	7	120	120	2	B	D	A	A	A	E	E	A	A	A
6000	40	2	1	4	2	1	1	1	3	1	0.059	1	67.3	67.3	67.3	1.64	164	164	2	25.0223	93.5	94	93	2	137.5	137	138	83	80	86	1	0	0	0	0	7	120	180	2	A	C	B	B	B	E	B	A	A	B
7000	46	2	2	2	3	2	1	1	3	1	0.085	2	51.65	51.7	51.6	1.57	157	157	1	20.9542	83.25	83	83.5	2	110	119	101	68.5	71	66	1	0	0	0	0	7	30		2	B	F	A	A	A	E	A	A	A	C
8000	60	3	1	3	3	1	1	1	1	1	0.067	1	52.6	52.6	52.6	1.63	163	163	1	19.7975	79.5	79	80	1	123	124	122	80.5	81	80	1	0	0	4	30	7	60		2	B	F	A	A	A	E	A	E	A	A
9000	60	3	1	2	1	2	1	1	1	1	0.088	2	58.3	58.3	58.3	1.6	160	160	1	22.7734	83	83	83	1	129.5	124	135	79.5	80	79	1	0	0	0	0	7			1	B	F	A	A	A	E	A	A	A	A
10000	42	2	1	4	2	1	2	1	1	1	0.101	2	70.6	70.6	70.6	1.7475	174.5	175	2	23.1191	84.75	84.5	85	1	105.5	106	105	58	56	60	1	0	0	0	0	7	30	120	2	B	B	E	A	A	F	A	A	A	A
11000	48	2	1	2	2	2	1	1	2	1	0.072	2	60.75	60.8	60.7	1.675	167.5	167.5	1	21.6529	87.5	87	88	1	119	119	119	84	84	84	1	0	0	0	0	7	60		2	A	D	C	A	A	F	A	E	A	C
12000	51	2	1	1	2	2	1	1	1	1	0.068	1	71.55	71.6	71.5	1.6725	167.5	167	2	25.5786	90.5	90	91	2	101.5	102	101	72	71	73	1	0	0	0	0	7	60	180	2	B	D	A	A	A	E	E	A	A	C
13000	46	2	1	3	2	2	1	1	3	1	0.073	2	66.65	66.7	66.6	1.6725	167	167.5	2	23.8269	88	88	88	1	122	124	120	79.5	79	80	1	7	10	0	0	7	60		2	B	B	A	A	A	F	B	A	A	A
14000	56	2	1	2	3	2	1	1	2	1	0.057	1	69	69	69	1.59	159	159	2	27.2932	97.25	97	97.5	2	133.5	137	130	80	83	77	1	0	0	0	0	7	180		2	B	B	D	A	A	E	B	A	A	A
15000	59	2	1	3	2	1	1	1	2	1	0.152	2	74.3	74.3	74.3	1.78	177.5	178.5	2	23.4503	97.25	97	97.5	2	108.5	109	108	79	78	80	1	0	0	0	0	7		420	1	B	B	C	A	A	E	A	A	A	A
16000	37	1	1	3	2	2	1	1	2	1	0.05	1	64.2	64.2	64.2	1.6125	161.5	161	2	24.6908	83	83	83	1	126.5	123	130	84.5	83	86	1	0	0	2	30	7	30	120	2	B	C	A	A	A	E	E	A	A	A
17000	69	3	1	4	3	1	1	1	4	1	0.063	1	65.95	66	65.9	1.67	167	167	2	23.6473	87.5	87	88	1	129	129	129	74	76	72	1								1	A	D	C	A	A	E	A	B	A	A
18000	56	2	1	3	2	1	1	1	4	1	0.068	1	72.8	72.8	72.8	1.765	176.5	176.5	2	23.3691	88.75	89	88.5	1	152.5	153	152	91	93	89	2	4	30	0	0	7	40	420	2	B	E	A	A	A	E	A	E	A	D
19000	37	1	1	3	1	2	1	1	1	1	0.096	2	71	71	71	1.64	164	164	2	26.398	89	89	89	1	141.5	141	142	89	88	90	2	7	120	0	0	7	480	180	2	B	F	A	A	A	F	F	A	A	A
20000	42	2	1	4	2	1	1	1	2	1	0.09	2	82.8	82.8	82.8	1.6475	164.5	165	3	30.5056	105.25	105	105.5	2	123	122	124	86	85	87	1	0	0	0	0	7	30	300	2	C	C	A	A	A	E	A	A	A	A
21000	68	3	2	3	3	1	1	1	1	1	0.116	2	54.4	54.4	54.4	1.5975	160	159.5	1	21.3166	79.5	80	79	1	137	136	138	71.5	80	63	1	0	0	0	90	7	60	300	2	A	B	A	A	A	F	A	A	A	A
22000	49	2	2	1	2	2	1	2	2	1	0.074	2	47.4	47.4	47.4	1.52	152	152	1	20.5159	71.75	72	71.5	1	106.5	112	101	69.5	71	68	1	0	0	0	0	7	60	60	2	A	B	A	A	A	F	F	A	A	B
23000	58	2	1	3	1	2	1	1	3	1	0.085	2	47.1	47.1	47.1	1.5325	153	153.5	1	20.0549	73.5	73	74	1	105.5	105	106	63	63	63	1	7	480	0	0	7	10	180	2	B	B	A	A	A	E	A	A	A	A
24000	30	1	1	3	2	2	1	1	2	1	0.09	2	73.8	73.8	73.8	1.6925	169.5	169	2	25.7632	87.5	87	88	1	132	138	126	76	76	76	1	2	30	0	0	7	120	360	2	B	B	C	A	A	E	B	A	A	A
25000	58	2	2	3	3	1	1	1	1	1	0.08	2	45.2	45.2	45.2	1.5075	151	150.5	1	19.8895	73.5	73	74	1	129	127	131	56	58	54	1	0	0	0	0	7	30	180	2	B	B	A	A	A	E	B	A	A	B
26000	57	2	1	2	2	2	1	2	3	1	0.092	2	63.1	63.1	63.1	1.62	162	162	2	24.0436	86.5	86	87	1	165.5	165	166	94	96	92	2	0	0	0	0	0	0	600	1	B	F	A	A	A	E	F	A	A	A
27000	75	3	1	2	3	1	1	2	2	1	0.08	2	62.3	62.3	62.3	1.6275	163	162.5	2	23.5205	88.5	88	89	1	112.5	110	115	58	57	59	1	0	0	0	0	7	60	180	2	D	D	A	A	A	E	B	A	A	A
28000	75	3	2	3	3	1	1	1	4	1	0.069	1	46.6	46.6	46.6	1.515	151.5	151.5	1	20.303	83.75	84	83.5	2	159	163	155	72.5	70	75	2	0	0	0	0	5	30	30	2	B	B	A	A	A	E	A	A	A	B
29000	49	2	1	3	2	2	1	1	1	1	0.09	2	68.4	68.4	68.4	1.6375	163.5	164	2	25.509	95.75	96	95.5	2	127	119	135	80	78	82	1	0	0	0	0	1	60	360	1	B	E	A	A	B	E	B	A	A	C
30000	55	2	1	3	2	1	1	1	3	2	0.072	2	70.5	70.5	70.5	1.695	170	169	2	24.5386	90	90	90	1	99.5	94	105	65	66	64	1	0	0	0	0	0	0	180	1	B	E	A	B	C	E	B	A	A	A
31000	68	3	2	1	3	1	1	1	2	2			71.7	71.7	71.7	1.615	161	162	2	27.49	95	95	95	2	107.5	105	110	71.5	71	72	1	0	0	0	0	2	10	120	1	B	F	A	A	A	E	E	A	A	A
32000	34	1	1	4	2	1	1	1	1	2			82.3	82.3	82.3	1.7325	173	173.5	2	27.4191	96.25	96.5	96	2	113	120	106	73.5	76	71	1	0	0	0	0	2	30	60	1	B	F	A	A	B	E	F	A	A	C
33000	49	2	1	4	2	1	1	1	1	2	0.119	2	72.3	72.3	72.3	1.73	173	173	2	24.1572	92.5	92	93	2	105.5	101	110	64.5	64	65	1	7	30	0	0	7	30	30	2	B	B	A	A	A	E	A	B	A	B
34000	34	1	1	3	2	2	1	2	1	2	0.055	1	89.5	89.5	89.5	1.6925	169.5	169	3	31.2439	100	100	100	2	157	167	147	100.5	101	100	2	0	0	0	0	7	60	480	2	E	F	A	A	D	E	A	E	A	A
35000	38	1	1	3	2	1	1	1	1	2	0.083	2	82.25	82.2	82.3	1.7875	178.5	179	2	25.7421	105.5	106	105	2	171.5	184	159	114	110	118	2	0	0	0	0	7	60	180	2	B	B	B	A	B	E	F	A	A	A
36000	51	2	2	3	2	1	1	1	1	2	0.086	2	55.2	55.2	55.2	1.545	154.5	154.5	2	23.125	80.5	80	81	2	110.5	115	106	67	72	62	1	0	0	0	0	7	40	240	2	B	D	A	A	A	E	A	A	A	A
37000	31	1	2	3	2	2	1	1	1	2	0.084	2	71.8	71.8	71.8	1.59	159	159	3	28.4008	91	91	91	2	101	104	98	65.5	70	61	1	0	0	0	0	6	15	600	1	A	A	C	C	C	F	E	A	B	D
38000	48	2	1	3	1	2	1	1	1	2	0.094	2	80.7	80.7	80.7	1.6725	167	167.5	3	28.8497	93.5	94	93	2	130.5	134	127	75.5	76	75	1	5	240	0	0	7	120	60	2	B	B	A	A	A	E	A	A	A	A
39000	58	2	1	2	1	2	1	1	4	2	0.064	1	73.15	73.1	73.2	1.7425	174	174.5	2	24.0918	84.5	84	85	1	117	115	119	65.5	64	67	1	0	0	0	0	0	0	540	1	B	D	A	A	A	F	A	A	A	C
40000	34	1	1	3	2	2	1	1	2	2	0.098	2	65.5	65.5	65.5	1.615	161.5	161.5	2	25.1129	81.5	82	81	1	132.5	117	148	101.5	78	125	2	0	0	1	60	7	180	240	2	B	C	A	B	A	E	A	B	A	B
41000	42	2	1	3	1	2	1	1	2	2	0.077	2	62.5	62.5	62.5	1.6025	160	160.5	2	24.3379	80.5	80	81	1	119	119	119	74	73	75	1	6	480	0	0	7	420	120	2	B	F	A	A	A	E	B	A	A	B
42000	58	2	2	3	3	1	1	1	2	2	0.059	1	57.1	57.1	57.1	1.48	148	148	2	26.0683	87	87	87	2	136	147	125	82	89	75	1	0	0	0	0	7	45	240	2	A	A	B	A	A	F	F	A	B	A
43000	72	3	1	3	3	1	1	1	1	2			63	62	64	1.655	165.5	165.5	2	23.0009	104	104	104	2	135	145	125	69.5	73	66	1	0	0	0	0	7	60	240	2	B	F	B	A	A	E	B	E	A	A
44000	45	2	1	2	1	2	1	1	2	2	0.066	1	59.9	59.9	59.9	1.575	157.5	157.5	2	24.1471	85.5	85	86	1	125	125	125	78	79	77	1	0	0	0	0	7	30	240	2	A	E	A	A	A	F	A	E	A	A
45000	58	2	1	3	2	2	1	1	4	2	0.08	2	88.9	88.9	88.9	1.71	171	171	3	30.4025	106	106	106	2	133.5	135	132	71	75	67	1	0	0	0	0	4	45	720	1	B	A	A	A	A	F	A	A	A	A
46000	44	2	1	4	2	1	1	1	2	2	0.066	1	63	63	63	1.625	162.5	162.5	2	23.858	85	85	85	1	115	117	113	71	70	72	1	0	0	5	30	7	60	180	2	B	A	A	A	B	E	E	A	A	A
47000	53	2	1	3	2	1	1	1	4	2	0.081	2	66.9	66.9	66.9	1.6325	163	163.5	2	25.1027	90.5	91	90	2	135	131	139	76	75	77	1	0	0	7	45	7	30	120	2	B	B	A	A	A	E	B	B	A	A
48000	52	2	2	3	3	1	1	1	2	2	0.064	1	58.4	58.4	58.4	1.59	159	159	2	23.1004	83.5	83	84	2	100.5	100	101	67	68	66	1	0	0	6	60	7	180	120	2	B	B	A	A	A	E	A	A	A	A
49000	51	2	2	4	2	1	1	1	2	2	0.06	1	53.2	53.2	53.2	1.565	156.5	156.5	1	21.7212	74	74	74	1	149.5	150	149	82.5	85	80	2	0	0	0	30	7	20		1	A	B	A	A	A	F	F	A	A	A
50000	38	1	2	3	1	2	1	1	2	2	0.109	2	57.2	57.2	57.2	1.5325	153	153.5	2	24.3554	91.5	92	91	2	135.5	132	139	87.5	90	85	1	0	0	7	480	7	420		2	A	F	A	A	A	F	B	A	A	B
51000	49	2	2	3	1	2	1	1	1	2	0.069	1	48.6	48.6	48.6	1.4875	148.5	149	1	21.9646	71.5	71	72	1	111	106	116	73.5	71	76	1	3	20	0	0	7	120	480	2	B	B	A	A	A	F	F	A	A	A
52000	55	2	2	1	1	2	1	1	4	2	0.112	2	74.05	74.1	74	1.595	159.5	159.5	3	29.1074	98.5	98	99	2	141.5	151	132	82	85	79	2	7	300	0	0	7	420	180	2	A	D	A	A	A	F	E	A	A	B
53000	37	1	1	4	2	1	1	1	1	2	0.051	1	85.9	85.9	85.9	1.695	170	169	3	29.8988	104.5	104	105	2	117.5	117	118	86	88	84	1	0	0	0	0	7	180	120	2	E	B	A	A	C	E	E	B	A	C
54000	65	3	1	3	3	1	1	1	4	2	0.083	2	73	73	73	1.6775	166.5	169	2	25.9417	97.5	97	98	2	126.5	128	125	66	69	63	1	0	0	0	0	7	60	360	2	B	D	A	A	A	E	A	A	A	A
55000	57	2	2	3	3	1	1	1	1	2	0.064	1	61.7	61.7	61.7	1.5825	158.5	158	2	24.6376	89.5	89	90	2	130	132	128	67.5	67	68	1	0	0	0	0	7	60	300	2	B	D	A	A	A	E	E	A	A	C
56000	39	1	1	4	2	1	1	1	4	2	0.064	1	87.65	87.7	87.6	1.7125	172	170.5	3	29.8876	101.5	101	102	2	112.5	113	112	72	71	73	1	0	0	0	0	7	60	360	2	B	B	C	A	B	E	B	A	A	C
57000	51	2	2	3	1	1	1	1	4	2	0.081	2	60.25	60.2	60.3	1.5475	154.5	155	2	25.1591	86.5	86	87	2	118	122	114	70	69	71	1	0	0	7	60	7	420	180	2	B	B	A	A	A	E	A	A	A	A
58000	71	3	2	2	3	1	1	1	4	2	0.064	1	58.2	58.2	58.2	1.5	150	150	2	25.8667	97.5	97	98	2	169	177	161	90	93	87	2	0	0	0	0	7	120	360	2	B	B	A	A	A	F	A	A	A	B
59000	32	1	1	4	2	1	1	1	2	2	0.053	1	106.3	106.3	106.3	1.7925	179	179.5	3	33.0838	109.5	110	109	2	123	125	121	78.5	79	78	1	0	0	0	0	7	60	480	2	B	B	B	A	C	F	A	A	C	C
60000	55	2	2	2	1	2	1	1	3	2			48.4	48.4	48.4	1.48	148	148	1	22.0964	81	81	81	2	131	124	138	72.5	72	73	1	0	0	4	540	7	360	180	2	C	F	A	A	A	F	F	A	A	B
61000	45	2	1	3	1	2	1	1	2	2	0.076	2	55.2	55.2	55.2	1.53	153	153	2	23.5807	82.5	83	82	1	121	122	120	72.5	71	74	1	6	480	0	0	7	420	120	2	B	B	A	A	A	E	B	E	A	B
62000	61	3	2	2	3	2	1	1	4	2	0.063	1				0									163.5	163	164	87	90	84	2	0	0	0	0	7	30	720	2	B	D	B	A	A	F	A	A	A	A
63000	52	2	1	3	2	2	1	1	3	2	0.06	1	54.5	54.5	54.5	1.57	157	157	1	22.1104	79.5	79	80	1	135.5	146	125	80.5	79	82	1	4	30	0	0	7	20	600	2	A	B	C	A	A	E	A	A	A	B
64000	64	3	2	1	3	2	1	1	4	2	0.076	2	70.8	70.8	70.8	1.63	163	163	2	26.6476	97.5	98	97	2	157	167	147	76.5	79	74	2	0	0	0	0	7	360	120	2	D	D	A	A	A	E	A	A	A	B
65000	60	3	2	2	3	2	1	1	3	2	0.11	2	44.1	44.1	44.1	1.485	148.5	148.5	1	19.998	72.5	73	72	1	150	151	149	52	48	56	2	0	0	0	0	7	300	480	2	B	F	B	A	A	E	A	A	A	B
66000	59	2	1	4	2	1	1	1	2	2	0.056	1	55	55	55	1.665	166.5	166.5	1	19.8397	75	75	75	1	96.5	96	97	53.5	53	54	1	0	0	0	0	7	60	600	2	B	B	A	A	A	E	A	A	A	A
67000	65	3	1	3	3	2	1	1	3	2	0.152	2	49.5	49.5	49.5	1.615	161.5	161.5	1	18.9784	70	70	70	1	107	104	110	71	73	69	1	0	0	7	45	7	240	180	2	B	F	C	A	A	E	E	A	A	A
68000	58	2	1	3	2	1	1	1		2	0.082	2																				0	0	0	0	7	60	60	2	B	C	B	A	A	E	A	A	A	A
69000	62	3	1	2	3	2	1	1	4	2	0.076	2	94	94	94	1.76	176	176	3	30.3461	106	106	106	2	107.5	107	108	48	49	47	1	5	60	0	0	7	30	180	2	B	D	A	A	A	E	A	E	A	A
70000	62	3	2	2	3	1	1	1	2	2	0.064	1	51	51	51	1.53	153	153	1	21.7865	83.75	84	83.5	2	104	104	104	67.5	66	69	1	0	0	0	0	7	180	360	2	B	B	A	A	A	E	B	A	A	A
71000	25	1	1	3	1	1	1	2	1	2	0.056	1	54.7	54.7	54.7	1.635	163.5	163.5	1	20.4622	71.5	72	71	1	123	122	124	69.5	72	67	1	2	30	0	0	7	30	30	2	B	C	A	A	A	B	B	A	A	B
72000	32	1	1	3	1	1	1	1	1	2	0.134	2	72.8	72.8	72.8	1.68	168	168	2	25.7937	90	90	90	1	116.5	113	120	69.5	74	65	1	0	0	0	0	0	0	120	1	A	B	E	C	D	F	A	A	B	D
73000	50	2	1	4	2	1	1	1	1	2	0.1138	2	53.3	68.3	38.3	1.805	180.5	180.5	1	16.3596	90.5	91	90	2	116	113	119	74.5	77	72	1	0	0	0	0	7	240	600	2	B	B	C	A	A	E	A	B	A	C
74000	64	3	2	3	1	2	1	1	3	2	0.143	2	50.2	50.2	50.2	1.5225	152.5	152	1	21.6565	76	76	76	1	111	112	110	69	74	64	1	7	180	0	0	7	420	120	2	B	D	A	A	A	E	F	A	A	A
75000	61	3	2	3	3	1	1	1	4	2	0.082	2	56.6	56.6	56.6	1.655	165.5	165.5	1	20.6643	82	82	82	2	119.5	121	118	63.5	62	65	1	0	0	0	0	7	60	600	2	A	B	A	A	A	E	A	A	A	A
76000	57	2	2	3	3	1	1	1	4	2	0.077	2	46.8	46.8	46.8	1.555	155.5	155.5	1	19.3546	73	73	73	1	112	110	114	63	64	62	1	0	0	0	0	7	30	480	2	B	A	A	A	A	E	A	A	A	A
77000	63	3	2	3	3	2	1	2	4	2	0.131	2	73.15	73.1	73.2	1.545	154.5	154.5	3	30.6448	104	104	104	2	145	149	141	69.5	68	71	2	0	0	0	0	7	60	480	2	B	F	A	A	A	F	F	A	A	C
78000	57	2	2	3	3	1	1	1	1	2	0.0599	1	51.1	51.1	51.1	1.59	159	159	1	20.2128	75.25	75.5	75	1	114	116	112	63	63	63	1	0	0	0	0	7	180	600	2	A	B	A	A	A	E	A	A	A	A
79000	54	2	2	2	1	2	1	1	2	2	0.064	1	62.2	62.2	62.2	1.515	151.5	151.5	2	27.0997	88	88	88	2	130	131	129	85	88	82	1	0	0	4	180	7	300	240	2	B	B	B	A	A	E	A	B	A	A
80000	45	2	2	3	3	1	1	1	1	2	0.077	2	62.6	62.6	62.6	1.5325	153.5	153	2	26.6547	97	97	97	2	94	91	97	56	54	58	1	0	0	0	0	7	120	540	2	B	F	B	A	B	E	F	A	A	A
81000	34	1	1	3	2	1	1	1	2	2	0.066	1	94.6	94.6	94.6	1.835	183.5	183.5	3	28.0944	97	97	97	2	124	126	122	75	74	76	1	0	0	0	0	7	60	480	2	B	B	A	A	A	E	A	A	B	A
82000	58	2	1	3	1	2	1	1	1	2	0.097	2	59.6	59.6	59.6	1.635	163.5	163.5	1	22.2952	90	90	90	1	117	119	115	76	77	75	1	5	600	0	0	7	480	180	2	B	F	A	A	A	E	A	E	A	A
83000	53	2	1	3	2	1	1	1	1	2	0.083	2	82.9	82.9	82.9	1.75	175	175	2	27.0694	104.5	105	104	2	119.5	112	127	70.5	64	77	1	0	0	0	0	7	420	30	2	D	F	C	C	A	E	F	A	A	A
84000	53	2	2	3	1	1	1	1	4	2	0.069	1	59.5	59.5	59.5	1.5525	155	155.5	2	24.6862	88	88	88	2	141.5	142	141	77	79	75	2	0	0	0	0	7	240	300	2	B	B	A	A	A	E	E	A	A	A
85000	45	2	1	2	1	2	1	1	4	2	0.077	2	60.7	60.7	60.7	1.6025	160.5	160	2	23.637	89.25	89	89.5	1	119.5	120	119	74.5	74	75	1	0	0	7	350	7	10	60	2	B	B	A	A	A	E	A	A	A	B
86000	76	3	1	3	3	1	1	1	4	2	0.105	2	80.85	80.8	80.9	1.785	178	179	2	25.3749	99	99	99	2	147	144	150	80	81	79	2	0	0	0	0	7	60	540	2	B	D	A	A	A	E	E	A	A	A
87000	49	2	2	3	2	1	1	1	3	2	0.058	1	51.5	51.5	51.5	1.6375	164	163.5	1	19.2063	67.5	67	68	1	111.5	111	112	68	69	67	1	0	0	0	0	7	180	300	2	B	F	A	A	A	E	A	A	A	B
88000	53	2	2	3	1	1	1	1	4	2	0.078	2	50.6	50.6	50.6	1.72	172	172	1	17.1038	68.5	68	69	1	96	98	94	65	69	61	1	0	0	7	360	7	600	120	2	B	D	A	A	A	E	A	A	A	A
89000	44	2	1	3	2	1	1	1	1	2	0.124	2	71.6	72	71.2	1.7275	172.5	173	2	23.9926	99.5	99	100	2	103.5	104	103	54	53	55	1	0	0	3	100	7	30	360	2	B	E	A	A	A	E	E	A	A	B
90000	70	3	2	1	3	2	1	1	3	2	0.055	1	60.8	60.8	60.8	1.5	150	150	2	27.0222	95.5	96	95	2	126	126	126	63.5	66	61	1	0	0	0	0	7	180	120	2	B	B	A	A	A	E	A	A	A	B
91000	62	3	2	3	3	1	1	1	4	2	0.058	1	69.7	69.7	69.7	1.57	157	157	3	28.277	100.5	100	101	2	114	117	111	63	62	64	1	0	0	0	0	7	600	180	2	B	B	A	A	A	E	A	A	A	A
92000	47	2	1	4	2	1	1	1	3	2	0.121	2	68.9	68.9	68.9	1.66	166	166	2	25.0036	91	91	91	2	138.5	138	139	84	88	80	1	0	0	0	0	7	120	300	2	B	E	A	A	A	E	A	E	A	A
93000	42	2	1	3	1	2	1	1	1	2	0.061	1	72.4	72.4	72.4	1.66	166	166	2	26.2738	98	98	98	2	130	130	130	82.5	81	84	1	0	0	0	0	7	240	300	2	B	B	A	A	B	E	A	E	A	A
94000	39	1	2	3	2	1	1	1	1	2	0.099	2	51.6	51.6	51.6	1.475	147.5	147.5	2	23.7173	71	71	71	1	109.5	106	113	68.5	70	67	1	0	0	0	0	7	30	120	2	B	B	A	A	C	E	B	A	A	A
95000	54	2	1	3	2	1	1	1	2	2	0.066	1	71.3	71.3	71.3	1.745	174.5	174.5	2	23.4152	86	86	86	1	128.5	131	126	72.5	72	73	1	0	0	0	0	7	120	480	2	B	B	A	A	A	E	A	B	A	B
96000	54	2	1	3	2	1	1	1	3	2	0.071	2	73.25	73.3	73.2	1.73	171.5	174.5	2	24.4746	94	94	94	2	131.5	138	125	85	91	79	1	0	0	0	0	7	180	480	2	B	B	A	A	A	E	A	E	A	A
97000	49	2	2	3	1	1	1	1	1	2	0.072	2	68.3	68.3	68.3	1.635	163.5	163.5	2	25.5497	87	87	87	2				91	95	87	2	0	0	0	0	7	120	300	2	B	B	A	A	A	E	A	A	A	A
98000	72	3	2	2	3	2	1	1	4	2	0.102	2	57	57	57	1.445	144.5	144.5	2	27.2985	86	85	87	2	96.5	99	94	60.5	62	59	1	0	0	0	0	7	15		1	B	E	B	A	C	E	E	A	A	B
99000	54	2	1	4	2	1	1	1	2	2	0.059	1	77.6	77.6	77.6	1.81	181	181	2	23.6867	87.25	87	87.5	1	152.5	158	147	84	85	83	2	0	0	0	0	7	90	360	2	B	B	A	A	A	E	B	A	A	A
100000	31	1	2	3	1	2	1	1	2	2	0.061	1	59.9	59.9	59.9	1.635	163.5	163.5	1	22.4074	81.75	81.5	82	2	108.5	113	104	72.5	73	72	1	0	0	0	0	7	480		2	A	D	A	C	A	F	F	A	A	A
101000	66	3	2	3	3	1	1	1	3	2	0.067	1	51.6	51.6	51.6	1.51	151	151	1	22.6306	81	81	81	2	130	122	138	75.5	73	78	1	0	0	0	0	7	120	180	2	D	A	B	A	A	F	A	A	A	B
102000	55	2	1	4	2	1	1	1	4	2	0.074	2	73.1	73.1	73.1	1.745	174.5	174.5	2	24.0064	80.25	80	80.5	1	114	111	117	69.5	69	70	1	0	0	3	10	5	60	360	2	B	E	A	A	A	F	B	A	A	A
103000	52	2	1	3	3	1	1	1	4	2	0.065	1	60	60	60	1.72	172	172	1	20.2812	80.75	80.5	81	1	102.5	104	101	64	64	64	1	0	0	0	0	3		240	1	A	D	B	B	A	F	B	A	A	B
104000	66	3	1	3	3	1	1	1	4	2	0.083	2	55.2	55.2	55.2	1.64	164	164	1	20.5235	74	74	74	1	161	166	156	95	98	92	2	0	0	7	60	0	0	300	2	B	B	A	A	C	F	A	A	A	A
105000	56	2	1	4	2	1	1	1	3	2	0.076	2				0					91.75	91.5	92	2	123.5	118	129	71.5	72	71	1	0	0	0	0	7	60	480	2	B	D	A	A	A	E	B	A	A	C
106000	52	2	1	3	1	1	1	1	3	2	0.063	1	58.3	58.3	58.3	1.7	170	170	1	20.173	83.5	84	83	1	118.5	124	113	81	90	72	1	0	0	2	120	7	60	300	2	C	B	A	A	A	E	A	A	A	B
107000	59	2	2	2	3	2	1	1	4	2	0.075	2	47.5	47.5	47.5	1.58	158	158	1	19.0274	75.5	74	77	1	130	134	126	70	74	66	1	0	0	3	120	7	60	180	2	B	C	A	A	A	E	E	A	A	A
108000	51	2	2	3	3	2	1	1	1	2		2	80.35	80.4	80.3	1.6	160	160	3	31.3867	102.5	102	103	2	123	121	125	74	76	72	1	0	0	4	30	7	60	300	2	B	B	A	A	A	E	E	A	A	B
109000	52	2	1	3	1	2	1	1	3	2	0.07	2	73.2	73.2	73.2	1.675	167	168	2	26.0904	95	95	95	2	128.5	120	137	77.5	82	73	1	0	0	0	0	1	30	480	1	C	C	A	A	A	E	E	A	A	A
110000	54	2	1	3	3	1	1	1	3	2	0.088	2	79.3	79.2	79.4	1.6875	168.5	169	3	27.8475	97.5	98	97	2	134	128	140	92.5	91	94	2	1	300	2	30	3	60	300	2	C	E	A	A	A	E	A	E	A	B
111000	58	2	2	4	2	1	1	1	2	2	0.06	1	80.75	81	80.5	1.705	170.5	170.5	3	27.7775	101.5	102	101	2	130	128	132	63.5	61	66	1	0	0	0	0	7	60	300	2	B	B	B	A	A	E	A	A	A	A
112000	59	2	1	4	2	1	1	1	4	2	0.068	1	70.5	71	70	1.7025	170	170.5	2	24.3229	90	90	90	1	127	128	126	73	76	70	1	0	0	2	180	7	90	240	2	B	B	A	A	A	E	A	B	A	A
113000	80	3	2	4	3	1	1	1	4	2	0.125	2	61.5	61	62	1.6	160	160	2	24.0234	106.5	107	106	2	154	157	151	67	67	67	2	0	0	0	0	0	0	600	1	A	E	A	A	A	E	E	A	A	A
114000	30	1	1	4	2	2	1	1	2	2	0.085	2	87.5	88	87	1.77	177	177	3	27.9294	100.5	100	101	2	130.5	131	130	91	92	90	2	1	15	2	120	6	30	300	2	B	B	A	A	A	E	A	A	A	B
115000	55	2	1	4	2	1	1	1	2	2	0.08	2	66.55	66.5	66.6	1.73	173	173	1	22.236	83	83	83	1	111.5	110	113	62.5	62	63	1	0	0	2	60	7	60	360	2	B	B	A	A	A	E	A	E	A	B
116000	49	2	1	3	2	2	1	2	1	2	0.111	2	67.75	67.7	67.8	1.675	167.5	167.5	2	24.1479	90.5	90	91	2	140	143	137	90	91	89	2	0	0	0	0	7	60	540	2	B	B	C	A	A	E	A	A	A	A
117000	65	3	1	2	3	1	1	1	1	2	0.096	2	72.55	72.5	72.6	1.705	170.5	170.5	2	24.9568	90.75	90.5	91	2	146	147	145	90	90	90	2	0	0	0	0	7	60		2	A	B	A	A	A	E	E	A	A	A
118000	33	1	2	4	2	1	1	1	2	2	0.056	1	56.3	56.3	56.3	1.6	160	160	1	21.9922	70	70	70	1	120.5	129	112	77	80	74	1	0	0	0	0	1	30	480	1	B	D	B	A	B	F	A	A	C	B
119000	64	3	1	2	2	2	1	1	4	2	0.066	1																				0	0	0	0	7	40	180	2	A	F	A	A	A	F	A	E	A	A
120000	69	3	2	3	3	1	2	1	1	2	0.055	1	47.5	47.5	47.5	1.475	147.5	147.5	1	21.8328	78	78	78	1	154	152	156	79	82	76	2	0	0	0	0	7	60	300	2	B	D	A	A	B	E	A	A	A	A
121000	46	2	1	3	2	2	1	1	1	2	0.081	2	74.2	74.2	74.2	1.7	170	170	2	25.6747	92	92	92	2	146	145	147	90.5	90	91	2	0	0	0	0	7	30	600	2	D	F	A	A	A	E	A	E	A	B
122000	50	2	2	3	2	2	1	1	2	2	0.069	1	54.1	54.1	54.1	1.565	156.5	156.5	1	22.0886	81	81	81	2	97	99	95	55.5	59	52	1	0	0	0	0	2	30	360	1	B	B	B	A	A	E	A	A	A	A
123000	53	2	1	4	2	1	1	1	4	2	0.06	1	73.2	73.2	73.2	1.815	181.5	181.5	1	22.2207	83	83	83	1	114	120	108	75.5	74	77	1	0	0	2	20	7	60	750	2	B	B	A	A	B	E	A	A	B	A
124000	62	3	2	3	3	2	1	2	4	2	0.072	2	65.8	65.8	65.8	1.525	152.5	152.5	3	28.2935	97.5	97.5	97.5	2	138.5	135	142	75.5	76	75	1	0	0	0	0	3	40		1	B	C	A	A	A	E	A	A	A	C
125000	54	2	2	3	3	2	1	1	3	2	0.065	1	40.4	40.4	40.4	1.495	149.5	149.5	1	18.0759	63	63	63	1	128	122	134	66	63	69	1	0	0	7	60	7		120	2	B	B	A	A	A	E	A	A	A	A
126000	63	3	1	3	1	2	1	2	1	2	0.142	2	57.5	57.5	57.5	1.5025	150.5	150	2	25.4706	86	86	86	1	151.5	150	153	80	80	80	2	0	0	0	0	0	0	600	1	A	E	A	A	A	F	F	A	A	D
127000	62	3	1	2	3	1	1	1	4	2	0.059	1	68.3	68.3	68.3	1.59	159	159	2	27.0163	95.5	95.5	95.5	2	122.5	126	119	76.5	75	78	1	0	0	0	0	7	60	180	2	B	B	A	A	A	E	A	E	A	A
128000	76	3	2	2	3	1	1	1	3	2	0.052	1	43.2	43.2	43.2	1.5	150	150	1	19.2	72	72	72	1	138.5	136	141	76	77	75	1	0	0	0	0	7	40	300	2	B	B	A	A	A	F	A	A	A	A
129000	29	1	1	4	2	2	1	1	1	2	0.088	2	77.5	77.5	77.5	1.73	173	173	2	25.8946	93	93	93	2	153	157	149	102	107	97	2	0	0	0	0	7	180	60	2	A	F	A	A	A	E	A	A	A	A
130000	45	2	1	4	1	1	1	1	2	2	0.061	1	87.4	87.4	87.4	1.77	177	177	3	27.8975	103	103	103	2	122	116	128	81.5	73	90	1	0	0	0	0	7		420	1	B	C	A	A	A	E	A	B	A	A
131000	54	2	1	2	2	1	1	1	3	2	0.059	1	67.8	67.8	67.8	1.67	167	167	2	24.3107	89	89	89	1	126.5	128	125	88.5	87	90	1	0	0	0	0	3	30	240	1	B	B	C	A	A	F	A	C	A	C
132000	46	2	1	3	2	2	1	1	1	2	0.081	2	74.45	74.2	74.7	1.7025	170	170.5	2	25.6856	92.5	92	93	2	144	145	143	87.5	90	85	2	0	0	0	0	2	60	480	1	B	F	A	A	A	E	E	C	A	B
133000	24	1	2	3	2	1	2	1	3	2	0.081	2	77.6	77.6	77.6	1.675	167.5	167.5	3	27.6587	98	98	98	2	129	129	129	72	76	68	1	0	0	0	0	0	0	1380	1	F	A	E	C	D	E	B	A	B	B
134000	53	2	2	3	1	1	1	1	4	2	0.093	2	50.5	50.5	50.5	1.62	162	162	1	19.2425	71	71	71	1	125.5	123	128	75.5	78	73	1	0	0	7	40	7		120	2	B	E	A	A	A	E	A	B	A	A
135000	55	2	2	2	2	2	1	1	2	2	0.056	1	55.4	55.4	55.4	1.575	157.5	157.5	1	22.3331	81	81	81	2	136.5	133	140	63	62	64	1	0	0	0	0	1	60	600	1	B	B	A	A	A	F	F	A	A	A
136000	62	3	1	4	2	1	1	1	2	2	0.056	1	64.45	64.4	64.5	1.645	164.5	164.5	2	23.8172	91	91	91	2	128.5	123	134	83	82	84	1	0	0	0	0	7	60	600	2	B	B	A	A	A	E	A	A	A	A
137000	38	1	1	4	2	1	1	1	2	2	0.127	2	91.8	91.8	91.8	1.8675	186.5	187	2	26.3222	102.5	103	102	2	122	121	123	78	80	76	1	0	0	1	120	7	60	480	2	B	B	A	B	B	E	A	A	A	B
138000	80	3	2	2	3	1	1	1	4	2	0.104	2	49.6	49.6	49.6	1.47	147	147	1	22.9534	82.5	82	83	2	145.5	138	153	53.5	54	53	2	0	0	0	0	7	60	480	2	B	D	A	A	A	E	A	A	A	B
139000	60	3	1	3	3	1	1	1	2	2	0.066	1	55.9	55.9	55.9	1.69	169	169	1	19.5721	75	75	75	1	125	133	117	73.5	83	64	1	0	0	0	0	4	60	390	1	B	D	A	A	A	F	A	A	A	A
140000	37	1	1	4	2	1	1	1	1	2	0.064	1	59.9	59.9	59.9	1.67	167	167	1	21.478	78	78	78	1	114	105	123	76	75	77	1	0	0	0	0	7	120	240	2	B	D	B	A	B	E	A	A	A	A
141000	61	3	2	3	3	1	1	1	3	2	0.076	2	60.6	60.6	60.6	1.625	162.5	162.5	1	22.9491	86	86	86	2	144	147	141	81.5	83	80	2	0	0	0	0	7	60	300	2	A	B	C	A	B	E	A	A	A	D
142000	27	1	2	4	2	2	1	1	1	2	0.065	1	54.2	54.2	54.2	1.555	155.5	155.5	1	22.415	76	76	76	1	104.5	107	102	67.5	73	62	1	0	0	0	0	3	45	780	1	B	D	A	A	A	E	A	A	A	C
143000	52	2	1	3	2	1	1	1	1	2	0.088	2	84.6	84.6	84.6	1.71	171	171	3	28.932	98	98	98	2	125.5	126	125	78	78	78	1	0	0	0	0	7	60	240	2	B	B	A	A	A	E	A	B	A	A
144000	56	2	1	3	2	2	1	1	4	2	0.079	2	86.1	86.1	86.1	1.67	167	167	3	30.8724	102	102	102	2	136.5	151	122	88.5	91	86	1	0	0	0	0	7	120	300	2	B	B	E	A	B	E	B	A	A	B
145000	60	3	1	3	3	2	1	1	3	2	0.096	2	78.9	78.9	78.9	1.655	165.5	165.5	3	28.8059	97	97	97	2	143.5	151	136	79.5	81	78	2	0	0	0	0	5	60	360	2	B	B	A	A	A	F	A	A	A	A
146000	33	1	1	4	2	1	1	1	2	2	0.048	1	85.7	85.7	85.7	1.68	168	168	3	30.3642	97	97	97	2	125	124	126	71	68	74	1	0	0	0	0	7	120	300	2	B	D	C	A	C	F	A	A	B	C
147000	60	3	1	3	3	2	1	1	3	2	0.066	1	68.3	68.3	68.3	1.645	164.5	164.5	2	25.24	91.5	91.5	91.5	2	135	134	136	82.5	82	83	1	0	0	0	0	7	300	300	2	A	E	A	A	A	F	A	A	A	A
148000	56	2	2	1	3	2	1	1	1	2	0.059	1	77.5	77.5	77.5	1.56	156	156	3	31.8458	100	100	100	2	173	179	167	84	84	84	2	0	0	0	0	7	60		2	B	D	A	A	A	E	A	A	A	A
149000	23	1	2	3	1	2	1	2	1	2	0.099	2	74.8	74.8	74.8	1.58	158	158	3	29.9631	93	93	93	2	113	111	115	73	63	83	1	0	0	0	0	0	0	300	1	D	D	A	A	D	F	F	A	A	A
150000	40	2	2	3	2	1	1	1	1	2			74.8	74.8	74.8	1.58	158	158	3	29.9631	93	93	93	2	107.5	120	95	72.5	80	65	1	0	0	0	0	7		480	1	A	A	A	A	A	E	B	A	B	A
151000	23	1	2	4	2	2	2	1	2	2	0.054	1	65.4	65.4	65.4	1.67	167	167	2	23.4501	78.5	78	79	1	107	106	108	79	78	80	1	7	300	0	0	7	60	600	2	B	D	A	A	C	E	B	A	B	B
152000	56	2	2	3	3	2	1	1	2	2	0.055	1	59.7	59.7	59.7	1.555	155.5	155.5	2	24.6896	76	76	76	1	116	122	110	69	68	70	1	0	0	7	60	7	30	120	2	B	B	A	A	A	E	B	A	A	A
153000	56	2	1	3	1	2	1	1	4	2	0.076	2	61.8	61.8	61.8	1.63	163	163	2	23.2602	95.5	95.5	95.5	2	118.5	121	116	69.5	70	69	1	0	0	0	0	7	40	240	2	B	B	B	A	A	E	A	E	A	A
154000	35	1	1	3	2	2	1	2	2	2	0.098	2	80	80	80	1.725	172.5	172.5	2	26.8851	92	92	92	2	119.5	118	121	84	80	88	1	0	0	0	0	3	180	480	1	B	B	A	A	A	E	E	A	A	B
155000	37	1	2	3	2	2	2	1	1	2	0.11	2	60.4	60.4	60.4	1.62	162	162	2	23.0148	73	73	73	1	94	91	97	72.5	72	73	1	0	0	0	0	5	60	420	2	D	E	A	A	A	E	E	A	A	A
156000	35	1	1	3	2	2	1	1	1	2	0.099	2	86.6	86.6	86.6	1.73	173	173	3	28.9351	103.5	103.5	103.5	2	120.5	120	121	74.5	70	79	1	0	0	0	0	7	30	420	2	B	B	E	A	E	E	A	E	A	A
157000	34	1	2	3	2	1	1	1	1	2	0.058	1	48.8	48.8	48.8	1.51	151	151	1	21.4026	84	84	84	2	117.5	119	116	75	74	76	1	0	0	0	0	7	60	300	2	A	D	C	C	C	E	B	A	A	C
158000	59	2	2	4	2	1	1	1	4	2	0.072	2	52.2	52.2	52.2	1.54	154	154	1	22.0105	74	74	74	1	111	106	116	67.5	66	69	1	0	0	0	0	7	60	240	2	B	D	A	B	A	E	A	A	A	A
159000	62	3	2	2	3	2	1	1	4	2	0.075	2	55.8	55.8	55.8	1.565	156.5	156.5	1	22.7827	79	79	79	1	149.5	149	150	92	91	93	2	0	0	0	0	0	0	240	1	B	F	A	A	A	E	E	A	A	A
160000	58	2	1	3	2	1	1	1	4	2	0.083	2	82.9	82.9	82.9	1.83	183	183	2	24.7544	95	95	95	2	143.5	143	144	88	85	91	2	0	0	0	0	0	0	480	1	E	E	A	A	A	E	A	A	A	A
161000	57	2	2	3	2	2	1	1	1	2	0.107	2	66.3	66.3	66.3	1.59	159	159	2	26.2252	88	88	88	2	126.5	130	123	82.5	86	79	1	0	0	0	0	7	15	420	1	D	B	E	A	C	E	A	A	A	A
162000	28	1	1	4	2	1	1	1	2	2	0.126	2	94.35	94.4	94.3	1.84	184	184	3	27.868	98	98	98	2	129	129	129	71.5	74	69	1	1	60	5	60	7	20	420	2	B	D	B	A	A	E	B	A	A	D
163000	58	2	1	3	3	2	1	1	1	2	0.064	1	64.4	64.4	64.4	1.63	163	163	2	24.2388	92	92	92	2	122	119	125	69	69	69	1	0	0	0	0	7	120	360	2	C	D	B	A	A	E	A	B	A	B
164000	67	3	1	3	3	1	1	1	3	2	0.074	2	68.1	68	68.2	1.73	173	173	1	22.7539	91	91	91	2	131	132	130	71	73	69	1	0	0	0	0	7	120	240	2	A	C	A	A	A	E	A	A	A	A
165000	62	3	2	3	3	1	1	1	1	2	0.108	2	55.8	55.8	55.8	1.5375	154	153.5	2	23.605	78	78	78	1	135	143	127	60.5	59	62	1	0	0	0	0	6	50	360	2	B	B	A	A	A	E	A	A	A	B
166000	63	3	2	3	3	1	1	1	4	2	0.067	1	59.15	59.2	59.1	1.54	154	154	2	24.941	89	89	89	2	134.5	135	134	82.5	87	78	1	0	0	0	0	6	120	240	2	A	D	A	A	A	E	F	A	A	A
167000	59	2	1	4	3	1	1	1	4	2	0.069	1	80.5	80.5	80.5	1.75	175	175	2	26.2857	101	101	101	2	138	141	135	87	93	81	1	0	0	2	60	7	30	360	2	B	B	A	A	A	E	A	A	A	A
168000	66	3	1	2	3	2	1	1	1	2	0.053	1	47.1	47.1	47.1	1.68	168	168	1	16.6879	68	68	68	1	99.5	103	96	60	62	58	1	0	0	1	60	7	30	180	2	B	E	A	A	A	E	A	A	A	A
169000	74	3	2	3	3	2	2	1	1	2	0.079	2	63.5	63.5	63.5	1.573	157.4	157.2	2	25.6635	94	94	94	2	127.5	132	123	64.5	67	62	1	0	0	5	120	3	60	240	2	A	C	E	A	A	E	A	B	A	A
170000	65	3	1	3	3	2	1	1	4	2	0.075	2	63.2	63.2	63.2	1.7	170	170	1	21.8685	81	80	82	1	129.5	134	125	67	65	69	1	0	0	0	0	7	120	300	2	B	F	A	A	A	E	A	A	A	A
171000	64	3	2	2	3	2	1	1	3	2	0.068	1	61.05	61	61.1	1.5	150	150	2	27.1333	99	99	99	2	155	156	154	72	73	71	2	0	0	0	0	5	30	360	2	B	B	A	A	A	E	A	A	A	A
172000	61	3	2	3	3	1	1	1	4	2	0.082	2	53	53	53	1.544	154.3	154.5	1	22.2321	90	90	90	2	103	97	109	62.5	61	64	1	0	0	0	0	7	60	180	2	A	B	A	A	A	E	A	A	A	A
173000	66	3	1	3	3	1	1	1	3	2	0.06	1	72	72	72	1.5875	159	158.5	3	28.5697	97.5	97.5	97.5	2	124	123	125	64.5	64	65	1	0	0	0	0	7	120	300	2	C	D	A	A	A	E	A	B	A	C
174000	55	2	2	3	2	2	1	1	1	2	0.138	2	82	82	82	1.67	167	167	3	29.4023	106	106	106	2	127.5	129	126	73	76	70	1	0	0	0	0	7	120	300	2	A	B	A	A	A	D	A	A	A	A
175000	63	3	2	2	3	2	1	1	4	2	0.083	2	48.95	48.9	49	1.57	157	157	1	19.8588	84	84	84	2	122.5	126	119	69.5	71	68	1	0	0	0	0	7	30	360	2	B	B	A	A	A	E	A	A	A	A
176000	59	2	2	4	3	1	1	1	2	2		2	71	71	71	1.6905	169	169.1	2	24.8444	94	94	94	2	131	137	125	86	92	80	1	0	0	0	0	7	30	360	2	B	B	C	B	A	E	A	A	A	A
177000	57	2	2	3	3	1	1	1	3	2	0.068	1	69.25	69	69.5	1.508	151	150.6	3	30.4521	92	92	92	2	127	129	125	69.5	69	70	1	0	0	0	0	6	60	360	2	A	D	B	A	A	E	A	A	A	B
178000	59	2	1	2	1	2	1	1	3	2	0.064	1	59.9	59.9	59.9	1.555	156	155	2	24.7723	81	81	81	1	113.5	114	113	77	76	78	1	0	0	7	300	2	10	180	2	B	E	A	A	A	E	E	A	A	B
179000	40	2	2	4	2	1	1	1	1	2	0.059	1	55.2	55	55.4	1.56	156	156	1	22.6824	81	81	81	2	103	101	105	71	74	68	1	0	0	0	0	1	20	360	1	B	B	A	A	A	F	E	A	A	A
180000	44	2	1	2	1	2	1	1	4	2	0.087	2	70	70	70	1.729	173	172.8	2	23.4157	91	91	91	2	117	119	115	64	64	64	1	0	0	0	0	7	60	360	2	B	D	A	A	A	E	E	A
181000	54	2	2	2	3	2	1	1	2	2	0.067	1	55.3	55.4	55.2	1.47	147	147	2	25.5912	91	91	91	2	125.5	131	120	68.5	67	70	1	0	0	2	30	6	60	360	2	A	B	C	A	A	E	A	A	A	A
182000	25	1	1	4	2	2	2	1	1	2	0.09	2	77	77	77	1.755	175.5	175.5	2	24.9998	96	96	96	2	130	130	130	80	82	78	1	2	30	0	0	5	20	600	2	B	C	A	A	A	E	E	A	B	A
183000	65	3	1	2	3	2	1	1	4	2	0.074	2	66.05	66	66.1	1.685	168.5	168.5	2	23.2634	89	89	89	1	148	152	144	77	80	74	2	5	180	3	180	7	120	300	2	A	E	A	A	A	E	B	B	A	A
184000	61	3	1	3	3	2	1	1	2	2	0.071	2	50	50	50	1.68	168	168	1	17.7154	78	78	78	1	104.5	106	103	63.5	66	61	1	0	0	2	30	5	40	480	2	A	B	A	A	A	E	E	A	A	A
185000	59	2	1	3	3	1	1	1	2	2	0.07	2	77.1	77	77.2	1.75	175	175	2	25.1755	95.5	96	95	2	120	129	111	67	68	66	1	0	0	6	30	7	150	360	2	A	C	C	A	A	E	A	A	A	A
186000	65	3	2	3	3	1	1	1	1	2	0.054	1	54.1	54.1	54.1	1.58	158	158	1	21.6712	87.5	87	88	2	143	143	143	74	77	71	2	0	0	2	20	3	30	300	1	B	B	A	A	A	E	E	A	A	C
187000	42	2	1	3	2	1	1	1	1	2	0.073	2	70.5	70.5	70.5	1.6325	163	163.5	2	26.4535	91.5	92	91	2	139	142	136	96	97	95	2	2	60	3	60	2	60	240	2	B	D	A	A	A	E	A	B	A	B
188000	65	3	1	2	3	1	1	1	3	2	0.059	1	61.55	61.6	61.5	1.712	171.2	171.2	1	21.0001	79.5	79	80	1	108.5	102	115	68	69	67	1	0	0	0	0	7	60	300	2	B	D	A	A	A	E	A	E	A	A
189000	57	2	1	4	2	1	1	1	3	2	0.064	1	71.95	71.9	72	1.67	167	167	2	25.7987	79.5	79	80	1	137	138	136	84.5	87	82	1	0	0	0	0	7	60	180	2	A	D	A	A	A	E	B	A	A	A
190000	70	3	1	4	3	1	1	1	4	2	0.115	2	68.5	68.5	68.5	1.644	164.5	164.3	2	25.3447	95.5	96	95	2	164	165	163	78	82	74	2	0	0	0	0	5	60	420	2	B	D	B	A	A	E	A	A	A	A
191000	63	3	1	3	3	1	1	1	4	2	0.068	1	71.8	71.8	71.8	1.63	163	163	2	27.024	99	99	99	2	135.5	139	132	84	85	83	1	0	0	0	0	5	60	360	2	A	D	B	A	A	E	A	B	A	A
192000	56	2	2	3	2	1	1	1	2	2	0.106	2	55.2	55	55.4	1.59	159	159	1	21.8346	89	89	89	2	118	115	121	69	72	66	1	0	0	2	120	5	30	360	2	A	C	B	A	A	E	B	A	A	B
193000	56	2	1	3	2	1	1	1	1	2	0.111	2	59.5	59.5	59.5	1.66	166	166	1	21.5924	83.5	84	83	1	122	124	120	80.5	80	81	1	0	0	0	0	5	30	300	2	B	E	A	A	A	E	A	A	A	A
194000	53	2	2	2	1	2	1	1	2	2	0.115	2	47	47	47	1.62	162	162	1	17.9089	71	71	71	1	121.5	121	122	79.5	81	78	1	0	0	0	0	5	30	360	2	B	D	E	A	A	E	A	A	A	A
195000	53	2	1	3	2	2	1	1	4	2	0.063	1	71.3	71.3	71.3	1.73	173	173	2	23.823	89	89	89	1	125	128	122	72	71	73	1	0	0	4	180	7	60	180	2	B	B	B	A	A	E	A	B	A	B
196000	40	2	1	3	2	1	1	1	3	2	0.068	1	66.25	66.2	66.3	1.635	163.5	163.5	2	24.7828	88.5	89	88	1	122	127	117	73.5	79	68	1	0	0	0	0	5	60	360	2	B	D	B	A	A	E	B	C	A	B
197000	64	3	1	2	3	2	1	1	1	2	0.115	2	63.7	63.7	63.7	1.765	176.5	176.5	1	20.448	89	89	89	1	119.5	118	121	69.5	70	69	1	0	0	0	0	7	20	300	1	D	D	B	A	A	E	E	E	A	A
198000	37	1	2	2	3	2	1	1	2	2			56.4	56.4	56.4	1.395	139.5	139.5	3	28.9822	94	94	94	2	118	123	113	77	80	74	1	0	0	0	0	7	60	360	2	B	E	A	A	A	E	F	A	A	A
199000	40	2	1	3	2	1	1	1	4	2	0.08	2	101.5	101.5	101.5	1.83	183	183	3	30.3085	105	105	105	2	131	135	127	88.5	90	87	1	0	0	4	40	7	240	300	2	B	D	A	A	A	E	E	A	A	A
200000	47	2	2	3	1	2	1	1	2	2	0.069	1	50.9	50.9	50.9	1.525	152.5	152.5	1	21.8866	85.5	86	85	2	121.5	118	125	69	70	68	1	0	0	0	0	4	30	360	1	A	B	A	A	A	E	A	A	A	A
201000	60	3	1	3	3	1	1	1	4	2	0.088	2	62.55	62.5	62.6	1.57	157	157	2	25.3763	91.5	92	91	2	133.5	133	134	80.5	82	79	1	0	0	0	0	7	60	120	2	A	B	B	A	A	E	A	A	A	B
202000	46	2	2	3	3	2	1	2	2	2	0.097	2	53	53	53	1.65	165	165	1	19.4674	72.5	72	73	1	110.5	109	112	67.5	69	66	1	0	0	0	0	7	360	120	2	B	D	A	A	A	E	B	A	A	A
203000	61	3	2	1	1	1	1	1	2	2	0.064	1	70	70	70	1.495	149.5	149.5	3	31.3196	100	100	100	2	142	139	145	78.5	77	80	2	0	0	0	0	7	480	180	2	B	B	A	A	A	E	F	B	A	A
204000	55	2	2	2	1	2	1	1	2	2	0.071	2	49	49	49	1.51	151	151	1	21.4903	75	75	75	1	123	125	121	66	67	65	1	0	0	3	60	7	240	360	2	B	B	A	A	A	E	F	A	A	A
205000	69	3	2	3	3	1	1	1	2	2			75	75	75	1.59	159	159	3	29.6665	104	104	104	2	129.5	130	129	65.5	64	67	1	0	0	0	0	7	120	360	2	B	B	A	A	A	E	A	A	A	A
206000	49	2	1	3	1	1	1	1	4	2	0.09	2	91	91	91	1.73	172.5	173.5	3	30.4053	103	103	103	2	108.5	107	110	73.5	74	73	1	0	0	0	0	7	60	420	2	B	D	A	A	A	E	A	A	A	A
207000	49	2	2	1	3	1	1	1	1	2	0.077	2	58.1	58.1	58.1	1.5325	153	153.5	2	24.7386	81	81	81	2	114.5	115	114	72.5	74	71	1	0	0	0	0	7	240	300	2	B	D	A	A	A	E	B	A	A	A
208000	62	3	1	3	3	1	1	1	3	2	0.0839	2	76.9	76.9	76.9	1.6875	169	168.5	2	27.0047	101	101	101	2	127.5	133	122	77.5	84	71	1	0	0	0	0	7	120	300	2	B	E	A	A	A	E	F	A	A	A
209000	71	3	2	2	3	1	1	1	4	2	0.06	1	57.6	57.6	57.6	1.54	154	154	2	24.2874	83	83	83	2	131	133	129	50.5	49	52	1	0	0	0	0	7	240	180	2	B	B	A	A	A	E	A	A	A	A
210000	82	3	1	3	3	1	1	1	4	2	0.062	1	67.2	67.2	67.2	1.67	167	167	2	24.0955	101	101	101	2	147.5	158	137	72.5	78	67	2	0	0	0	0	7	30	360	2	B	B	A	A	A	E	F	E	A	A
211000	60	3	1	3	1	1	1	1	1	2	0.06	1	84.6	84.6	84.6	1.635	163.5	163.5	3	31.6472	105	105	105	2	151	154	148	90	91	89	2	0	0	0	0	7	180	360	2	B	D	A	A	B	E	B	A	A	B
212000	58	2	2	1	1	2	1	2	2	2	0.063	1	67	67	67	1.535	153.5	153.5	3	28.4353	98	98	98	2	126	128	124	80.5	86	75	1	0	0	0	0	7	420	120	2	C	B	A	A	A	E	E	A	A	A
213000	61	3	2	2	3	1	1	1	4	2	0.079	2	53	53	53	1.605	160.5	160.5	1	20.5743	73	73	73	1	128	136	120	70.5	71	70	1	0	0	0	0	7	240	120	2	B	E	A	A	A	E	A	A	A	A
214000	36	1	2	4	2	1	1	1	2	2	0.099	2	66.2	66.2	66.2	1.5475	154.5	155	3	27.6437	95.5	96	95	2	100	101	99	58	58	58	1	0	0	0	0	7	120	600	2	B	C	B	A	A	E	A	A	A	B
215000	41	2	1	4	2	1	1	1	3	2	0.102	2	70.7	70.7	70.7	1.6525	165.5	165	2	25.8903	95	95	95	2	120.5	122	119	79	82	76	1	0	0	0	0	7	60	540	2	B	B	D	A	A	E	A	A	A	A
216000	41	2	2	4	2	1	1	1	1	2	0.057	1	77.6	77.6	77.6	1.725	172.5	172.5	2	26.0786	105	105	105	2	119.5	119	120	80	81	79	1	0	0	0	0	7	120	480	2	B	B	C	A	B	E	A	A	A	B
217000	67	3	1	2	1	2	1	1	1	2	0.126	2	74.4	74.4	74.4	1.75	175	175	2	24.2939	89	89	89	1	115	113	117	62.5	64	61	1	0	0	0	0	7	60	720	2	A	B	C	A	A	F	A	A	A	A
218000	61	3	2	3	3	2	1	1	4	2	0.111	2	59.1	59.1	59.1	1.575	157.5	157.5	2	23.8246	94	94	94	2	129.5	130	129	59	62	56	1	0	0	0	0	7	30	480	2	B	E	A	A	A	E	A	A	A	B
219000	43	2	1	4	2	1	1	1	3	2	0.058	1	81	81	81	1.7775	178	177.5	2	25.6369	89	89	89	1	112	112	112	64	61	67	1	3	120	1	20	7	20	300	2	B	B	B	A	B	F	A	A	C	B
220000	69	3	1	2	3	1	1	1	4	2	0.112	2	57.7	57.7	57.7	1.66	166	166	1	20.9392	84	84	84	1	151	158	144	81.5	84	79	2	0	0	0	0	7	10	600	1	A	B	B	A	A	F	B	F	A	C
221000	62	3	2	1	1	2	1	1	1	2	0.083	2	47.8	47.8	47.8	1.4675	146.5	147	1	22.1958	83	83	83	2	161	158	164	87	88	86	2	7	420	0	0	7	420	120	2	B	F	A	A	E	E	F	A	A	A
222000	60	3	2	2	3	1	1	1		2	0.098	2	62.9	62.9	62.9	1.515	151.5	151.5	2	27.4047	96	96	96	2	115	116	114	68.5	71	66	1	0	0	0	0	7	120	540	2	B	D	A	A	A	E	B	A	A	B
223000	44	2	1	3	2	1	1	1	4	2	0.065	1	66.3	66.3	66.3	1.69	169	169	2	23.2135	90	90	90	1	117	118	116	77.5	79	76	1	0	0	0	0	7	240	180	2	B	C	C	B	A	E	A	A	A	B
224000	45	2	1	3	1	1	1	1	3	2	0.058	1	64.1	64.1	64.1	1.68	168	168	1	22.7112	77.5	77	78	1	110	111	109	71.5	72	71	1	7	30	5	30	7	300	120	2	A	C	A	A	A	F	E	A	A	B
225000	62	3	2	2	3	1	1	1	3	2	0.069	1	71.8	71.8	71.8	1.625	162.5	162.5	2	27.1905	88.5	88	89	2	168	170	166	89	85	93	2	0	0	0	0	7	60	240	2	B	B	C	A	B	E	A	A	A	A
226000	74	3	1	3	3	1	1	1	4	2	0.064	1	55.7	55.7	55.7	1.59	159	159	1	22.0324	83	83	83	1	130.5	131	130	72	74	70	1	0	0	2	10	7	180	300	2	B	C	C	A	A	E	A	A	A	A
227000	51	2	1	3	1	1	1	1	1	2	0.142	2	57.5	57.5	57.5	1.69	169	169	1	20.1323	76	76	76	1	84	85	83	55.5	56	55	1	0	0	0	0	7	180	300	2	B	D	A	A	A	E	A	A	A	B
228000	49	2	1	4	2	1	1	1	4	2	0.057	1	93.9	93.9	93.9	1.865	186.5	186.5	2	26.9965	100	100	100	2	118.5	117	120	78	76	80	1	0	0	0	0	7	90	360	2	A	B	B	A	A	E	A	A	A	A
229000	60	3	2	3	3	2	1	1	4	2	0.086	2	54.8	54.8	54.8	1.55	155	155	1	22.8096	84.5	84	85	2	121.5	117	126	65.5	63	68	1	0	0	0	0	7	90	360	2	A	B	B	A	A	F	A	A	A	A
230000	50	2	1	3	1	2	1	1	3	2	0.133	2	50.5	50.5	50.5	1.565	156.5	156.5	1	20.6188	73	73	73	1	129	135	123	71.5	73	70	1	0	0	0	0	3	60	600	1	A	B	A	A	E	F	B	A	A	A
231000	53	2	2	3	3	1	1	1	4	2	0.093	2	49.6	49.6	49.6	1.615	161.5	161.5	1	19.0168	72.5	73	72	1	116	111	121	78	81	75	1	0	0	0	0	7	300	240	2	B	D	A	A	A	E	A	A	A	B
232000	64	3	1	3	3	1	1	1	4	2	0.096	2	69.7	69.7	69.7	1.61	161	161	2	26.8894	88.5	88.5	88.5	1	197	203	191	83	83	83	2	0	0	0	0	7	120	360	2	B	D	A	A	A	E	A	A	A	A
233000	69	3	2	2	3	2	1	1	4	2	0.073	2	58.75	58.5	59	1.5425	154	154.5	2	24.6921	91.5	92	91	2	124	124	124	72	71	73	1	0	0	0	0	7	90	150	2	B	D	A	A	A	E	A	A	A	B
234000	52	2	1	2	1	2	1	2	1	2	0.14	2	71	71	71	1.655	165.5	165.5	2	25.9216	88.5	88	89	1	125.5	122	129	84	84	84	1	0	0	0	0	7	120	240	2	B	B	E	A	C	E	A	B	A	C
235000	52	2	1	4	2	1	1	1	1	2	0.078	2	88.6	88.6	88.6	1.82	182	182	2	26.748	98	98	98	2	124	134	114	83.5	90	77	1	0	0	0	0	7	60	600	2	B	B	A	A	A	E	A	A	A	B
236000	57	2	1	3	2	2	1	1	3	2	0.09	2	60.2	60.2	60.2	1.6	160	160	2	23.5156	82.5	82	83	1	103	103	103	66.5	67	66	1	0	0	0	0	7	30	600	2	B	D	A	A	A	E	A	A	A	B
237000	78	3	2	2	3	1	1	1	4	2	0.061	1									96	96	96	2	136	137	135	57.5	60	55	1	0	0	0	0	7	180	420	2	B	B	A	A	A	E	A	A	A	A
238000	85	3	1	1	3	1	1	1	4	2	0.121	2	70	70	70	1.62	162	162	2	26.6728	92	92	92	2	131	130	132	81	80	82	1	0	0	0	0	7	120	420	2	B	D	A	A	A	E	A	A	A	B
239000	50	2	1	4	2	1	1	1	3	2	0.073	2	88.5	88.5	88.5	1.735	173.5	173.5	3	29.3998	101.5	101.5	101.5	2	131	130	132	78.5	77	80	1	0	0	0	0	7	480	180	2	B	B	A	A	A	E	A	A	A	A
240000	64	3	1	3	3	1	1	1	4	2	0.133	2	58.1	58.1	58.1	1.685	168.5	168.5	1	20.4633	84	84	84	1	143	150	136	74	77	71	2	0	0	0	0	7	240	420	2	B	E	A	A	A	E	E	A	A	A
241000	51	2	1	4	2	1	1	1	2	2	0.06	1	71.3	71.3	71.3	1.72	172	172	2	24.1009	93	93	93	2	111.5	113	110	74	78	70	1	0	0	0	0	7	120	540	2	B	B	A	A	A	E	A	B	A	B
242000	50	2	2	2	1	2	1	1	3	2	0.067	1	60.1	60.1	60.1	1.55	155	155	2	25.0156	89.5	89	90	2	120	119	121	72	73	71	1	0	0	0	0	7	360	180	2	B	E	B	A	A	E	A	A	A	B
243000	45	2	1	3	2	1	1	1	1	2	0.062	1	71.5	71.5	71.5	1.67	167	167	2	25.6373	91.5	92	91	2	142.5	148	137	85	89	81	2	0	0	0	0	7	120	300	2	B	D	A	A	A	F	E	A	A	A
244000	49	2	1	3	2	1	1	1	3	2	0.081	2	80	80	80	1.7385	174.1	173.6	2	26.4692	97	97	97	2	130	129	131	88	90	86	1	0	0	0	0	5	30	300	2	B	E	A	A	A	E	A	E	A	A
245000	57	2	2	3	3	1	1	1	2	2	0.102	2	71	71	71	1.62	162	162	2	27.0538	100.5	101	100	2	128.5	130	127	79	82	76	1	0	0	0	0	7	120	360	2	B	E	A	A	A	E	A	A	A	A
246000	51	2	1	4	2	1	1	1	2	2	0.059	1	70.9	70.9	70.9	1.725	172.5	172.5	2	23.8269	91	91	91	2	103.5	104	103	62	62	62	1	0	0	1	120	3	30	300	1	B	D	A	A	A	E	A	B	A	A
247000	29	1	1	4	2	1	2	1	2	2	0.099	2	77.4	77.4	77.4	1.775	177.5	177.5	2	24.5666	87.5	87	88	1	127.5	132	123	83	86	80	1	0	0	0	0	7	60	360	2	B	D	A	A	A	F	E	A	A	B
248000	62	3	1	1	2	2	1	1	2	2	0.067	1	68.2	68.2	68.2	1.64	164	164	2	25.3569	93	93	93	2	135	138	132	83	83	83	1	0	0	0	0	7	20	360	1	B	B	A	A	A	E	E	A	A	A
249000	67	3	1	3	3	1	1	1	4	2	0.077	2	76.15	76.2	76.1	1.635	163.5	163.5	3	28.4862	100.5	100	101	2	122.5	125	120	59.5	64	55	1	0	0	7	30	7	60	120	2	A	D	A	A	A	E	A	E	A	B
250000	58	2	2	4	3	2	1	1	3	2	0.079	2	52.15	52	52.3	1.55	155	155	1	21.7066	80	80	80	1	139.5	140	139	78	76	80	1	0	0	0	0	7	60	180	2	B	C	B	A	A	E	B	A	A	A
251000	46	2	1	3	2	2	1	1	3	2	0.067	1	77.1	77.1	77.1	1.725	172.5	172.5	2	25.9105	92	92	92	2	102	104	100	52.5	53	52	1	0	0	2	300	7	20	300	2	B	E	A	A	A	E	A	C	A	A
252000	74	3	1	4	3	1	1	1	3	2	0.059	1	68.9	68.9	68.9	1.67	167	167	2	24.7051	96	96	96	2	125	126	124	55	56	54	1	0	0	0	0	7	30	300	2	B	D	B	B	D	E	B	A	A	B
253000	78	3	1	3	3	1	1	1	2	2	0.071	2	62.5	62.5	62.5	1.6	160	160	2	24.4141	92	92	92	2	134	138	130	66.5	67	66	1	0	0	7	40	3	30	240	2	B	B	C	A	A	E	B	B	A	B
254000	73	3	2	2	3	2	1	1	4	2	0.076	2	66.3	66.3	66.3	1.535	153.5	153.5	3	28.1382	101.5	102	101	2	121.5	123	120	67.5	69	66	1	0	0	0	0	7	90	180	2	B	C	A	A	A	E	A	A	A	A
255000	60	3	2	2	3	2	1	1	4	2	0.072	2	54.2	54.1	54.3	1.6	160	160	1	21.1719	91	91	91	2	150.5	145	156	82	81	83	2	0	0	0	0	0	0	420	1	A	C	A	A	A	F	E	A	A	A
256000	51	2	1	3	2	2	1	1	3	2	0.068	1	76.85	77.5	76.2	1.7	170	170	2	26.5917	93	93	93	2	113	116	110	75	72	78	1	0	0	7	30	7	30	300	2	A	C	A	A	A	E	A	E	A	B
257000	63	3	2	3	3	2	1	1	4	2	0.075	2	54.2	54.2	54.2	1.585	158.5	158.5	1	21.5745	93	93	93	2	123	126	120	67	67	67	1	0	0	1	30	7	240	120	2	A	B	A	A	A	E	E	A	A	C
258000	62	3	1	3	3	2	1	1	2	2	0.056	1	56.5	56.5	56.5	1.64	164	164	1	21.0068	80	80	80	1	120.5	118	123	65	63	67	1	0	0	0	0	5	60		2	B	E	A	A	B	E	A	A	A	A
259000	48	2	2	3	2	1	1	1	2	2	0.056	1	77.2	77.2	77.2	1.495	149.5	149.5	3	34.541	102.5	103	102	2	100	103	97	68.5	70	67	1	0	0	0	0	7	30	420	2	A	B	A	A	A	E	A	A	A	B
260000	48	2	1	3	2	1	1	1	1	2	0.058	1	66.6	66.6	66.6	1.76	176	176	1	21.5005	83	83	83	1	117.5	115	120	73.5	75	72	1	0	0	0	0	7	30	180	2	A	B	A	A	A	E	A	A	A	A
261000	39	1	1	3	2	2	1	1	2	2	0.068	1	69.4	69.4	69.4	1.765	176.5	176.5	1	22.2777	84	84	84	1	127.5	129	126	82	80	84	1	0	0	0	0	7	240	420	2	B	B	A	A	A	E	A	E	A	A
262000	73	3	1	3	3	1	1	1	1	2	0.056	1	56.7	56.7	56.7	1.645	164.5	164.5	1	20.9532	82.5	82.5	82.5	1	183	190	176	103	112	94	2	0	0	0	0	7	30	120	2	B	B	B	A	A	E	A	B	A	A
263000	33	1	1	3	2	1	1	1	1	2	0.053	1	83.4	83.4	83.4	1.765	176.5	176.5	2	26.7717	99	99	99	2	119.5	115	124	67.5	65	70	1	0	0	0	0	7	30	300	2	B	D	A	A	C	E	B	B	A	A
264000	64	3	2	4	3	1	1	1	4	2	0.095	2	60.5	60.5	60.5	1.5625	156.5	156	2	24.7808	84.5	85	84	2	113.5	111	116	56.5	57	56	1	0	0	0	0	7	30	420	2	A	E	E	A	A	F	A	A	A	A
265000	56	2	2	3	3	1	1	1	1	2	0.082	2	44.95	44.9	45	1.47	147	147	1	20.8015	79	79	79	1	145	151	139	77.5	81	74	2	0	0	0	0	7	180	120	2	A	E	B	A	A	F	A	A	A	B
266000	51	2	1	1	1	2	1	1	1	2	0.057	1	73.5	73.5	73.5	1.66	166	166	2	26.673	100	100	100	2	128	133	123	76.5	79	74	1	2	120	0	0	0	0	120	1	B	E	A	A	A	E	E	A	A	A
267000	70	3	2	3	3	1	1	1	2	2	0.071	2	47.9	47.9	47.9	1.49	149	149	1	21.5756	90	90	90	2	122	117	127	74	72	76	1	0	0	0	0	7	30	240	2	B	B	A	A	A	E	B	A	A	A
268000	49	2	1	2	2	2	1	1	4	2	0.077	2	60.6	60.6	60.6	1.54	154	154	2	25.5524	88.5	88.5	88.5	1	112	113	111	70.5	68	73	1	0	0	0	0	7	480	180	2	B	D	A	A	A	F	A	B	A	C
269000	62	3	1	4	2	1	1	1	4	2	0.061	1	64	64	64	1.69	169	169	1	22.4082	88	88	88	1	130.5	128	133	77	79	75	1	0	0	0	0	6	30	300	2	B	B	B	A	A	E	A	A	B	B
270000	86	3	1	2	3	1	1	1	4	2	0.14	2	61.5	61.5	61.5	1.65	165	165	1	22.5895	82	82	82	1	117	129	105	59	65	53	1	0	0	0	0	7	30	480	2	A	D	A	A	A	E	A	A	A	B
271000	57	2	1	3	2	1	1	1	1	2	0.068	1	61.7	61.7	61.7	1.695	169.5	169.5	1	21.4756	84	84	84	1	152	157	147	92	92	92	2	0	0	0	0	7	60	480	2	D	B	A	B	A	E	E	E	A	B
272000	60	3	1	3	1	2	1	1	2	2	0.078	2	82.3	82.3	82.3	1.715	171.5	171.5	3	27.9815	104	104	104	2	159.5	160	159	90.5	91	90	2	0	0	0	0	7	240	300	2	B	B	B	B	A	E	A	A	A	A
273000	76	3	1	3	3	1	1	1	4	2	0.069	1	65	65	65	1.67	167	167	2	23.3067	84.5	84	85	1	138	144	132	66.5	66	67	1	0	0	0	0	7	300	180	2	A	E	C	A	A	E	A	A	A	B
274000	47	2	2	3	2	1	1	1	4	2	0.062	1	85.8	85.8	85.8	1.62	162	162	3	32.6932	107	107	107	2	132.5	135	130	76	82	70	1	0	0	0	0	7	60	600	2	B	B	A	A	A	E	A	A	A	A
275000	53	2	1	4	2	1	1	1	3	2	0.065	1	77.5	77.5	77.5	1.64	164	164	3	28.8147	82	82	82	1	126	121	131	86	88	84	1	0	0	6	40	7	60	480	2	B	B	A	A	A	F	A	A	B	A
276000	30	1	1	4	2	1	2	1	2	2	0.055	1	85.9	85.9	85.9	1.69	169	169	3	30.076	100	100	100	2	163.5	180	147	112	115	109	2	1	120	0	0	7	60	600	2	E	B	A	A	C	E	B	A	A	B
277000	58	2	1	4	2	1	1	1	4	2	0.095	2	80.1	80.1	80.1	1.725	172.5	172.5	2	26.9187	103	103	103	2	164	175	153	82	91	73	2	0	0	0	0	7	120	600	2	B	D	A	A	A	E	A	B	A	A
278000	58	2	2	2	1	2	1	1	2	2	0.086	2	76.6	76.6	76.6	1.585	158.5	158.5	3	30.4909	100	100	100	2	162.5	162	163	85.5	87	84	2	7	480	0	0	7	540	120	2	B	D	C	A	A	E	F	A	A	A
279000	56	2	1	3	1	2	1	1	1	2	0.065	1	67.6	67.6	67.6	1.62	162	162	2	25.7583	86.5	86.5	86.5	1	113	111	115	74	76	72	1	0	0	0	0	7	300	120	2	B	E	A	A	A	E	F	A	A	B
280000	38	1	2	4	2	1	1	1	1	2	0.087	2	100.05	100.1	100	1.635	163.5	163.5	3	37.4267	121	121	121	2	130.5	129	132	99.5	101	98	2	0	0	0	0	7	120	600	2	D	D	C	E	C	E	A	B	C	D
281000	54	2	2	1	1	2	1	1	3	2	0.144	2	54.3	54.3	54.3	1.585	158.5	158.5	1	21.6143	79.5	80	79	1	106.5	103	110	70	68	72	1	0	0	5	720	7	540	120	2	B	E	A	A	A	E	F	A	A	A
282000	57	2	1	2	1	2	1	1	3	2	0.081	2	59.1	59.1	59.1	1.52	152	152	2	25.58	85	85	85	1	119	131	107	72	78	66	1	6	540	0	0	7	480	240	2	B	D	A	A	A	E	A	A	A	C
283000	31	1	2	4	2	2	1	1	1	2			50.8	50.8	50.8	1.5225	152.5	152	1	21.9154	76	76	76	1	101	100	102	60.5	61	60	1	0	0	0	0	7	60	600	2	B	B	A	A	C	E	A	A	A	B
284000	38	1	1	3	2	2	1	1	2	2	0.089	2	70.4	70.4	70.4	1.59	159	159	3	27.847	90	90	90	1	136	137	135	80	81	79	1	0	0	0	0	7	60	120	2	B	D	A	A	A	E	B	A	A	B
285000	57	2	2	3	1	2	1	1	1	2	0.066	1	71.3	71.3	71.3	1.675	167.5	167.5	2	25.4132	93	93	93	2	126.5	128	125	74	76	72	1	2	15	0	0	7	30	360	2	B	D	A	A	A	E	A	A	A	A
286000	56	2	2	2	3	2	1	1	4	2	0.08	2	54	54	54	1.595	159.5	159.5	1	21.2262	77	77	77	1	100.5	98	103	61.5	60	63	1	0	0	0	0	7	30	540	2	B	D	B	A	A	E	B	A	A	A
287000	44	2	2	3	3	1	1	1	4	2	0.084	2	62.2	62.2	62.2	1.61	161	161	2	23.996	86	86	86	2	111.5	108	115	74	76	72	1	0	0	0	0	7	120	480	2	B	B	A	A	A	E	A	A	A	A
288000	56	2	2	3	3	1	1	1	2	2	0.127	2	52.3	52.3	52.3	1.58	158	158	1	20.9502	81	81	81	2	122	120	124	77.5	79	76	1	0	0	0	0	7	60	60	2	B	B	A	A	A	E	A	A	A	A
289000	60	3	2	1	3	2	1	1	4	2	0.081	2	65.5	65.5	65.5	1.615	161.5	161.5	2	25.1129	91	91	91	2	134.5	132	137	77	80	74	1	0	0	0	0	7	30	180	2	B	D	A	A	A	E	A	A	A	A
290000	75	3	1	4	3	1	1	1	2	2	0.066	1	63.9	63.9	63.9	1.63	163	163	2	24.0506	91	91	91	2	130.5	132	129	69	72	66	1	0	0	7	60	5	10	60	2	B	B	A	A	A	A	E	A	A	A
291000	33	1	1	3	2	2	1	2	1	2	0.07	2	76.7	76.7	76.7	1.65	165	165	3	28.1726	94	94	94	2	142	137	147	85	88	82	2	0	0	0	0	0	0	600	1	D	E	B	A	B	E	E	A	A	A
292000	50	2	1	4	2	1	1	1	3	2	0.06	1	75.9	75.9	75.9	1.685	168.5	168.5	2	26.7326	105	105	105	2	115.5	117	114	71	73	69	1	0	0	0	0	0	0	420	1	B	D	A	A	A	F	E	A	A	D
293000	52	2	2	3	3	2	1	1	2	2	0.102	2	48.3	48.3	48.3	1.52	152	152	1	20.9055	74.5	74.5	74.5	1	124.5	121	128	67	67	67	1	0	0	0	0	5	30	60	2	B	D	A	A	A	E	A	A	A	A
294000	30	1	1	4	2	2	1	1	1	2			94.4	94.4	94.4	1.835	183.5	183.5	3	28.035	101	101	101	2	137	141	133	78.5	83	74	1	0	0	0	0	7	60	240	2	B	B	B	A	A	E	A	A	A	B
295000	42	2	2	4	2	1	2	1	1	2	0.068	1	67	67	67	1.505	150.5	150.5	3	29.5802	91	91	91	2	133.5	135	132	78	76	80	1	0	0	5	50	7	30	420	2	A	B	A	A	B	F	B	A	A	A
296000	41	2	1	3	2	2	1	1	2	2	0.058	1	61.9	61.9	61.9	1.62	162	162	2	23.5863	87	87	87	1	131.5	133	130	72.5	73	72	1	4	15	0	0	7	20	120	2	B	B	C	A	A	E	A	A	A	A
297000	65	3	1	4	3	1	1	1	2	2	0.062	1	59.6	59.6	59.6	1.685	168.5	168.5	1	20.9916	80	80	80	1	133	136	130	76	76	76	1	2	60	0	0	2	60	240	1	B	D	A	A	A	E	B	A	A	A
298000	57	2	1	3	3	2	1	1	3	2	0.089	2	77.8	77.8	77.8	1.655	165.5	165.5	3	28.4043	94.5	94.5	94.5	2	117.5	113	122	71.5	65	78	1	0	0	0	0	7	90	420	2	B	D	B	A	A	E	A	E	A	A
299000	66	3	2	3	3	1	1	1	2	2	0.079	2	53.9	53.9	53.9	1.65	165	165	1	19.798	82.75	83	82.5	2	130.5	129	132	80.5	84	77	1	0	0	0	0	7	60	240	2	B	D	A	A	A	E	A	A	A	A
300000	46	2	2	3	2	2	2	1	2	2	0.064	1	57.1	57.1	57.1	1.6	160	160	1	22.3047	76.5	76.5	76.5	1	118	118	118	72.5	77	68	1	0	0	0	0	7	30	300	2	A	D	C	A	A	E	A	A	A	A
301000	55	2	2	3	3	1	1	1	1	2	0.052	1	84.3	84.3	84.3	1.6	160	160	3	32.9297	102	102	102	2	137.5	129	146	84	75	93	1	0	0	0	0	7	40	360	2	B	E	A	A	B	E	A	A	A	A
302000	45	2	2	3	2	1	1	1	1	2	0.144	2	48	48	48	1.65	165	165	1	17.6309	70	70	70	1	129.5	134	125	71.5	69	74	1	0	0	0	0	7	90	300	2	B	B	A	A	A	E	A	A	B	A
303000	46	2	1	2	1	2	1	1	3	2	0.067	1	61.3	61.3	61.3	1.71	171	171	1	20.9637	78	78	78	1	108	109	107	58	57	59	1	6	600	0	0	0	0	180	2	B	D	A	A	A	E	B	E	A	A
304000	73	3	2	3	3	1	1	1	2	2	0.07	2	70	70	70	1.57	157	157	3	28.3987	93.5	94	93	2	129.5	130	129	72.5	76	69	1	0	0	0	0	0	0	360	1	B	B	A	A	A	F	E	A	A	A
305000	59	2	1	3	1	1	1	1	4	2	0.11	2	61	61	61	1.58	158	158	2	24.4352	90.5	91	90	2	93	91	95	55.5	51	60	1	0	0	0	0	7	60	300	2	A	D	A	A	A	E	B	A	A	A
306000	72	3	1	3	2	2	1	1	1	2	0.082	2	74	74	74	1.74	174	174	2	24.4418	98	98	98	2	123	123	123	73	75	71	1	0	0	0	0	0	0	600	1	C	D	A	A	A	F	A	E	A	A
307000	56	2	2	3	3	1	1	2	1	2	0.11	2	53	53	53	1.43	143	143	2	25.9181	86	86	86	2	137.5	142	133	86	80	92	1	0	0	0	0	7	60	360	2	A	B	B	B	A	F	E	A	A	A
308000	47	2	2	2	2	1	1	1	4	2	0.123	2	50	50	50	1.58	158	158	1	20.0288	88.5	88	89	2	124.5	123	126	84	80	88	1	0	0	0	0	0	0	360	1	C	B	C	A	A	E	A	E	A	B
309000	48	2	2	2	1	2	1	1	3	2	0.113	2	52	52	52	1.52	152	152	1	22.5069	78	78	78	1	109	110	108	76.5	74	79	1	0	0	7	480	2	30	120	2	A	C	A	A	A	F	B	A	A	D
310000	74	3	1	4	3	1	1	1	2	2	0.067	1	60	60	60	1.7	170	170	1	20.7612	80.5	81	80	1	119	119	119	58	57	59	1	0	0	0	0	7	60	300	2	A	B	A	A	A	F	A	A	A	A
311000	53	2	2	3	3	2	1	1	1	2	0.136	2	60.9	60.9	60.9	1.59	159	159	2	24.0892	90	90	90	2	131.5	137	126	79.5	82	77	1	0	0	0	0	7	20		1	B	B	B	A	A	E	A	A	B	A
312000	70	3	1	2	3	1	1	1	3	2	0.085	2	70.4	70.4	70.4	1.72	172	172	2	23.7966	98.5	99	98	2	140	143	137	81	80	82	2	0	0	7	60	7	120	480	2	C	B	A	A	B	E	E	A	A	A
313000	33	1	2	3	2	1	1	1	2	2	0.056	1	49.6	49.6	49.6	1.56	156	156	1	20.3813	75	75	75	1	111.5	113	110	72	74	70	1	0	0	0	0	7	120	480	2	B	D	C	B	A	E	E	A	A	B
314000	57	2	1	3	2	1	1	1	1	2		2	65.6	65.6	65.6	1.695	169.5	169.5	1	22.8331	88	88	88	1	132.5	135	130	74	78	70	1	0	0	0	0	7	60	540	2	B	E	B	A	A	E	A	E	A	B
315000	51	2	1	2	2	2	1	1	1	2	0.072	2	69.6	69.6	69.6	1.69	169	169	2	24.3689	90	90	90	1	117.5	118	117	79.5	81	78	1	0	0	0	0	7	120	480	2	B	F	A	A	A	E	A	A	A	D
316000	37	1	2	4	2	1	1	1	2	2	0.077	2	53.2	53.2	53.2	1.52	152	152	2	23.0263	79	79	79	1	108.5	107	110	73	72	74	1	0	0	0	0	7	180	480	2	A	D	C	A	B	E	A	A	A	C
317000	55	2	1	2	1	2	1	1	1	2	0.158	2	63.2	63.2	63.2	1.7	170	170	1	21.8685	85	85	85	1	118	118	118	78.5	81	76	1	0	0	6	60	7	360	120	2	B	B	A	A	A	E	A	A	A	A
318000	61	3	1	3	1	1	1	1	2	2	0.093	2	70.4	70.4	70.4	1.61	161	161	2	27.1594	97	97	97	2	98	92	104	66.5	65	68	1	0	0	0	0	7	420	120	2	B	D	A	A	A	E	A	B	A	A
319000	57	2	2	3	3	1	1	1	4	2	0.06	1	62.9	62.9	62.9	1.62	162	162	2	23.9674	87	87	87	2	154.5	155	154	75.5	74	77	2	0	0	0	0	7	360	120	2	B	B	C	A	C	E	A	A	A	A
320000	60	3	2	2	3	2	1	1	3	2	0.079	2	83.5	83.5	83.5	1.675	167.5	167.5	3	29.7616	91.5	92	91	2	129	126	132	76.5	77	76	1	0	0	0	0	7	300	120	2	B	F	A	A	A	E	A	A	A	A
321000	60	3	2	1	3	2	1	1	2	2	0.06	1	62.2	62.2	62.2	1.605	160.5	160.5	2	24.1457	88	88	88	2	122	124	120	74	76	72	1	0	0	0	0	7	120		2	B	F	A	A	A	E	B	A	A	A
322000	37	1	1	4	2	1	1	1	4	2	0.072	2	98.9	98.9	98.9	1.75	175	175	3	32.2939	114	114	114	2	122	124	120	89.5	89	90	1	0	0	0	0	7	300	300	2	B	B	A	A	A	E	B	A	A	A
323000	52	2	1	3	2	2	1	1	2	2	0.095	2	77	77	77	1.72	172	172	2	26.0276	90.5	90.5	90.5	2	121	118	124	67.5	68	67	1	0	0	0	0	7	300	300	2	B	E	A	A	A	E	B	A	A	B
324000	57	2	1	3	2	1	1	1	1	2	0.104	2	59.1	59.1	59.1	1.6275	162.5	163	1	22.3124	90	90	90	1	111.5	113	110	73	76	70	1	0	0	6	300	7	60	360	2	F	F	A	A	B	E	A	A	A	A
325000	37	1	1	3	1	1	1	1	3	2	0.1	2	80.3	80.3	80.3	1.75	175	175	2	26.2204	90	90	90	1	127	129	125	81.5	83	80	1	0	0	0	0	7	360	240	2	B	B	A	A	E	E	B	A	A	B
326000	47	2	1	3	1	2	1	1	1	2	0.091	2	60.2	60.2	60.2	1.65	165	165	1	22.112	87.5	87	88	1	124	125	123	81.5	83	80	1	0	0	0	0	7	60		2	B	B	A	A	A	E	B	E	A	B
327000	28	1	2	4	2	1	2	1	1	2	0.057	1	47.5	47.5	47.5	1.515	151.5	151.5	1	20.6951	70.5	71	70	1	107	109	105	73.5	77	70	1	0	0	7	60	7	240	480	2	B	B	A	A	A	E	F	A	A	B
328000	72	3	1	4	3	1	1	1	1	2	0.062	1	81	81	81	1.685	168.5	168.5	3	28.5289	102.5	102	103	2	136.5	138	135	77.5	79	76	1	0	0	0	0	7	30	480	2	B	D	C	A	A	E	A	A	A	A
329000	58	2	2	3	3	1	1	1	2	2	0.1	2	52.6	52.6	52.6	1.575	157.5	157.5	1	21.2043	74	74	74	1								0	0	0	0	7	300	360	2	B	B	B	A	A	E	A	A	A	A
330000	46	2	2	2	1	2	1	1	3	2	0.065	1	56.2	56.2	56.2	1.53	153	153	2	24.0079	83	83	83	2	101	98	104	65.5	68	63	1	0	0	0	0	7	60	600	2	B	B	A	A	A	E	F	A	A	C
331000	68	3	2	2	3	1	1	1	4	2	0.08	2	67.6	67.6	67.6	1.582	158.2	158.2	2	27.0106	101	101	101	2	171	172	170	59.5	57	62	2	0	0	0	0	7	240	360	2	B	B	A	A	A	E	A	A	A	A
332000	70	3	2	2	3	2	1	1	4	2	0.072	2	64.3	64.3	64.3	1.525	152.5	152.5	3	27.6485	95	95	95	2	153.5	157	150	81.5	84	79	2	0	0	0	0	7	240	240	2	B	D	A	A	A	E	F	A	A	A
333000	31	1	2	3	3	1	1	1	1	2	0.074	2	100	100	100	1.6	160	160	3	39.0625	127	127	127	2	128.5	127	130	78	78	78	1	0	0	0	0	7	30	600	2	B	B	A	A	C	E	A	A	A	A
334000	81	3	2	3	3	1	1	1	4	2	0.116	2	65	65	65	1.6	160	160	2	25.3906	100	100	100	2	129	128	130	79	80	78	1	0	0	0	0	7	30	480	2	B	D	A	A	A	E	A	A	A	A
335000	62	3	1	3	3	1	1	1	3	2	0.056	1	54	54	54	1.67	167	167	1	19.3625	80	80	80	1	149.5	150	149	83.5	89	78	2	0	0	0	0	7	240	360	2	B	B	B	B	B	E	A	A	A	A
336000	55	2	2	3	3	1	1	1	3	2	0.102	2									81	81	81	2	129.5	142	117	70	69	71	1	0	0	0	0	7	120	480	2	B	B	B	B	C	E	A	A	A	B
337000	63	3	1	3	3	1	1	1	1	2	0.077	2	73	73	73	1.83	183	183	1	21.7982	86	86	86	1	126.5	130	123	75.5	75	76	1	0	0	0	0	7	180	360	2	B	C	B	A	A	E	A	A	A	A
338000	54	2	2	2	1	2	1	1	1	2	0.123	2	46	46	46	1.51	151	151	1	20.1746	75.5	75	76	1	121.5	123	120	63.5	62	65	1	7	120	7	180	7	360	120	2	B	B	A	A	A	E	F	A	A	A
339000	55	2	1	3	2	1	1	1	2	2	0.059	1	61.2	61.2	61.2	1.72	172	172	1	20.6869	74	74	74	1	114	116	112	70.5	71	70	1	0	0	0	0	7	120	420	2	B	B	B	A	A	E	A	A	A	A
340000	58	2	1	4	2	1	2	1	4	2	0.095	2	80.1	80.1	80.1	1.725	172.5	172.5	2	26.9187	103	103	103	2	118	125	111	80	81	79	1	0	0	0	0	7	20	480	1	B	B	A	A	A	E	A	B	A	B
341000	63	3	1	3	2	1	1	1	4	2	0.066	1									88	88	88	1	129	126	132	68	66	70	1	0	0	0	0	7	30		2	A	B	B	A	A	E	A	A	A	A
342000	29	1	2	4	2	1	1	1	2	2	0.05	1	58.6	58.6	58.6	1.55	155	155	2	24.3913	83	83	83	2	136.5	138	135	76.5	77	76	1	0	0	0	0	7	60	540	2	B	B	A	A	A	E	F	A	A	A
343000	61	3	2	1	3	2	1	1	2	2	0.096	2	76.9	76.9	76.9	1.53	153	153	3	32.8506	102	102	102	2	150.5	151	150	92	94	90	2	0	0	0	0	7	300	240	2	B	B	A	A	A	E	A	A	A	A
344000	67	3	1	3	3	1	1	1	3	2	0.068	1	79.55	79.5	79.6	1.75	174.5	175.5	2	25.9755	100	100	100	2	107	102	112	69.5	65	74	1	0	0	0	0	7	30	600	2	B	D	C	A	A	E	A	A	A	A
345000	37	1	1	3	2	1	1	1	2	2	0.093	2	94.8	94.8	94.8	1.725	172.5	172.5	3	31.8589	106	106	106	2	121.5	121	122	83	86	80	1	0	0	0	0	7	60	540	2	B	D	A	A	A	E	A	A	A	A
346000	54	2	1	3	2	1	1	1	4	2	0.127	2	71.6	71.6	71.6	1.735	173.5	173.5	2	23.7856	92	92	92	2	152	161	143	101	103	99	2	0	0	0	0	7	120	480	2	B	D	A	A	A	E	A	A	A	A
347000	45	2	1	2	1	2	2	1	3	2	0.096	2	81.7	81.7	81.7	1.655	165.5	165.5	3	29.8281	100	100	100	2	130.5	131	130	86.5	88	85	1	7	540	0	0	7	420	60	2	B	D	A	A	A	E	F	A	A	A
348000	31	1	2	4	2	2	1	1	1	2	0.06	1	23.3	23.3	23.3	1.3	130	130	1	13.787	63	68	58	1	110	111	109	69	70	68	1	0	0	7	120	7	360	180	2	B	B	A	A	A	E	E	A	A	C
349000	63	3	1	3	3	1	1	1	1	2	0.061	1	65	65	65	1.66	166	166	2	23.5883	87	87	87	1	145.5	146	145	82.5	85	80	2	0	0	0	0	7	300	360	2	B	D	A	A	A	E	A	E	A	C
350000	29	1	1	4	2	2	1	1	1	2	0.0995	2	95.7	95.7	95.7	1.65	165	165	3	35.1515	114	114	114	2	141.5	144	139	96	99	93	2	0	0	1	45	7	60	600	2	B	B	A	A	E	E	A	A	A	C
351000	41	2	1	3	2	2	1	1	2	2	0.107	2	63.1	63.1	63.1	1.615	161.5	161.5	2	24.1927	81.25	81	81.5	1	114.5	112	117	85	88	82	1	0	0	0	0	7	60	540	2	B	E	A	A	A	E	F	B	A	A
352000	60	3	2	3	3	1	1	1	3	2	0.074	2	65.2	65.2	65.2	1.615	161.5	161.5	2	24.9978	88	88	88	2	131.5	137	126	68	70	66	1	0	0	0	0	7	480	60	2	B	B	B	B	A	E	B	A	A	A
353000	24	1	1	4	2	2	2	1	1	2	0.052	1	92.7	92.7	92.7	1.71	171	171	3	31.7021	104	104	104	2	119	115	123	73.5	78	69	1	0	0	2	30	7	20	600	2	B	C	A	A	B	E	A	A	A	B
354000	56	2	1	3	2	1	1	1	4	2	0.09	2	78.7	78.7	78.7	1.78	178	178	2	24.839	88	88	88	1	136.5	142	131	89.5	91	88	1	0	0	2	90	7	360	120	2	B	F	A	A	A	E	A	E	A	A
355000	44	2	2	4	2	2	1	1	1	2	0.065	1	44.6	44.6	44.6	1.555	155.5	155.5	1	18.4448	68	68	68	1	123.5	119	128	73.5	75	72	1	0	0	0	0	7	20	600	1	B	D	C	A	A	F	A	A	A	A
356000	40	2	2	4	2	1	1	1	2	2	0.083	2	65.7	65.7	65.7	1.655	165.5	165.5	2	23.9866	83	83	83	2	122	124	120	88	87	89	1	0	0	0	0	7	120	540	2	B	D	B	A	A	E	B	A	A	A
357000	52	2	1	2	1	1	2	1	1	2	0.055	1	79.9	79.9	79.9	1.755	175.5	175.5	2	25.9413	92	92	92	2	129	123	135	85	83	87	1	2	40	0	0	7		300	2	B	D	B	A	A	E	A	B	A	B
358000	64	3	2	2	3	1	1	1	3	2	0.086	2	50.8	50.8	50.8	1.53	153	153	1	21.7011	81.5	81.5	81.5	2	121	119	123	68	60	76	1	0	0	0	0	7	120	240	2	C	D	A	A	A	E	A	A	A	B
359000	37	1	2	4	2	2	1	1	4	2	0.07	2	41	41	41	1.445	144.5	144.5	1	19.6358	67.5	67.5	67.5	1	138	144	132	89	93	85	1	0	0	1	40	7	120	480	2	A	D	B	A	A	F	B	A	A	B
360000	47	2	1	2	3	2	1	1	3	2	0.087	2	52.9	52.9	52.9	1.58	158	158	1	21.1905	75	75	75	1	143	147	139	77	78	76	2	0	0	0	0	3	30	300	1	B	E	A	A	A	F	F	A	A	B
361000	69	3	1	4	3	1	1	1	4	2	0.062	1	71.2	71.2	71.2	1.765	176.5	176.5	1	22.8555	91	91	91	2	126	128	124	68.5	72	65	1	0	0	0	0	7	60	60	2	A	B	A	A	A	E	A	A	A	A
362000	50	2	1	3	2	1	1	1	4	2	0.068	1	76.8	76.8	76.8	1.665	166.5	166.5	3	27.7034	99	99	99	2	153	153	153	92	92	92	2	0	0	0	0	7	120	540	2	B	D	A	A	A	F	A	B	A	B
363000	58	2	2	2	3	2	1	1	3	2	0.058	1	53.5	53.5	53.5	1.52	152	152	2	23.1562	88	88	88	2	113.5	114	113	71.5	73	70	1	0	0	0	0	4	30	240	1	B	E	A	A	A	E	A	A	A	A
364000	83	3	2	3	3	1	1	1	4	2	0.092	2	45.2	45.2	45.2	1.5	150	150	1	20.0889	81	81	81	2	142.5	139	146	75	76	74	2	0	0	0	0	7	40	300	2	A	C	A	A	A	F	A	A	A	A
365000	33	1	1	4	2	2	1	1	1	2	0.054	1	63.95	64	63.9	1.685	168.5	168.5	1	22.5238	81	81	81	1	119	122	116	78	76	80	1	0	0	3	30	7	60	600	2	A	E	A	A	A	E	A	A	A	A
366000	51	2	2	2	1	2	1	1	3	2	0.099	2	56.4	56.4	56.4	1.455	145.5	145.5	2	26.6412	88	88	88	2	119	118	120	73.5	71	76	1	0	0	0	0	6	180	180	2	C	E	B	A	A	E	A	A	A	B
367000	60	3	2	4	3	1	1	1	2	2	0.069	1	72.3	72.3	72.3	1.61	161	161	3	27.8924	97	97	97	2	140	143	137	67.5	67	68	2	0	0	0	0	7	60	120	2	B	B	A	A	A	E	A	A	A	B
368000	59	2	2	2	3	2	1	1	4	2	0.058	1	56.1	56.1	56.1	1.635	163.5	163.5	1	20.9859	80	80	80	1	117	125	109	68.5	68	69	1	0	0	0	0	0	0	480	1	B	E	A	A	A	E	F	A	A	A
369000	49	2	2	2	1	2	1	1	2	2	0.055	1	47.3	47.3	47.3	1.445	144.5	144.5	1	22.653	74	74	74	1	148	145	151	94	93	95	2	0	0	0	0	0	0	600	1	B	D	A	A	A	F	E	A	A	A
370000	60	3	1	4	3	1	1	1	2	2	0.063	1	64.8	64.8	64.8	1.64	164	164	2	24.0928	89	89	89	1	126.5	123	130	74	77	71	1	0	0	7	15	7	240	480	2	A	D	A	A	A	E	A	F	A	A
371000	29	1	2	4	2	1	1	1	1	2	0.061	1	36	36	36	1.545	154.5	154.5	1	15.0815	61	61	61	1	88.5	89	88	55.5	55	56	1	0	0	0	0	0	0	480	1	B	E	A	A	C	F	A	A	A	B
372000	18	1	1	3	1	2	2	1	1	2	0.113	2	76	76	76	1.57	157	157	3	30.8329	100	100	100	2	118	121	115	74.5	70	79	1	0	0	0	0	6	300	120	2	C	E	A	A	A	F	F	A	A	A
373000	54	2	2	1	3	2	1	1	2	2	0.071	2	61.4	61.4	61.4	1.57	157	157	2	24.9097	83	83	83	2	127.5	128	127	77.5	76	79	1	0	0	0	0	0	0	180	1	B	D	A	A	A	E	B	A	A	B
374000	47	2	1	4	2	1	1	1	2	2	0.065	1	84	84	84	1.72	172	172	3	28.3937	88.5	88.5	88.5	1	144.5	143	146	87.5	89	86	2	7	30	0	0	7	30	600	2	B	B	C	A	A	E	B	A	A	A
375000	60	3	2	1	1	2	1	1	4	2	0.069	1	71.1	71.1	71.1	1.595	159.5	159.5	3	27.9478	96.5	96.5	96.5	2	138.5	135	142	71.5	71	72	1	0	0	0	0	0	0	240	1	B	D	A	A	B	E	B	A	A	B
376000	61	3	1	4	3	1	1	1	4	2	0.09	2	70	70	70	1.75	175	175	1	22.8571	84	84	84	1	120	112	128	77	77	77	1	0	0	0	0	7	40	180	2	A	F	A	A	A	E	A	A	A	A
377000	38	1	1	3	1	2	1	1	1	2	0.069	1	78.3	78.3	78.3	1.76	176	176	2	25.2776	86	86	86	1	123	126	120	76.5	75	78	1	5	240	0	0	0	0	360	2	B	E	A	A	A	E	E	E	A	A
378000	66	3	2	1	1	2	1	1	4	2	0.062	1	62.5	62.5	62.5	1.57	157	157	2	25.356	90.5	90.5	90.5	2	122.5	127	118	54.5	54	55	1	7	240	0	0	0	0	180	2	A	D	A	A	A	E	A	A	A	A
379000	58	2	1	3	2	1	1	1	1	2	0.112	2	68	68	68	1.7	170	170	2	23.5294	92	92	92	2	110.5	118	103	67	70	64	1	0	0	0	0	7	60	180	2	A	B	A	A	A	E	B	E	A	A
380000	62	3	1	3	3	2	1	1	1	2	0.108	2	69.2	69.2	69.2	1.73	173	173	2	23.1214	94.5	94.5	94.5	2	122	121	123	79	88	70	1	0	0	0	0	7	70	480	2	D	B	C	A	A	E	A	A	A	B
381000	72	3	2	1	3	2	1	1	4	2	0.076	2	56.2	56.2	56.2	1.555	155.5	155.5	2	23.2421	84	84	84	2	161.5	172	151	70	74	66	2	0	0	0	0	7	180	300	2	B	D	A	A	A	E	A	A	A	C
382000	51	2	1	3	1	1	1	1	1	2	0.108	2	63.7	63.7	63.7	1.67	167	167	1	22.8405	88	88	88	1	117.5	116	119	78.5	77	80	1	0	0	7	480	7	240	60	2	B	E	A	A	B	E	F	A	A	A
383000	51	2	1	3	2	2	1	1	1	2	0.104	2	69.55	69.6	69.5	1.7	170	170	2	24.0657	88.5	88	89	1	117.5	119	116	72.5	72	73	1	0	0	3	60	7	60	600	2	B	C	A	A	B	E	A	A	A	A
384000	75	3	1	3	3	1	1	1	1	2	0.078	2	67.6	67.6	67.6	1.62	162	162	2	25.7583	96	96	96	2	133.5	135	132	66	67	65	1	0	0	0	0	7	120	360	2	B	D	A	A	A	E	A	A	A	A
385000	36	1	2	3	3	1	1	1	2	2	0.052	1	71.5	71.5	71.5	1.68	168	168	2	25.333	90	90	90	2	118.5	120	117	72	75	69	1	0	0	0	0	7	120	480	2	B	B	C	A	B	E	F	A	A	B
386000	27	1	2	3	2	1	1	1	1	2			63	63	63	1.6	160	160	2	24.6094	84	84	84	2	104	106	102	75	78	72	1	0	0	0	0	7	600	300	2	B	B	A	A	E	E	F	A	A	B
387000	65	3	2	1	3	2	1	1	2	2	0.057	1	53.7	53.7	53.7	1.55	155	155	1	22.3517	82	82	82	2	143.5	147	140	68	71	65	2	0	0	0	0	7	420	420	2	B	F	A	A	A	E	F	A	A	A
389000	62	3	2	2	3	2	1	1	1	2	0.12	2	57	57	57	1.62	162	162	1	21.7193	83	83	83	2	110.5	111	110	68.5	75	62	1	0	0	0	0	7	540	60	2	B	B	A	A	A	E	F	A	A	A
390000	33	1	1	3	2	1	2	1	1	2	0.111	2	75	75	75	1.7	170	170	2	25.9516	90	90	90	1	133	134	132	71.5	74	69	1	0	0	0	0	7	120	840	2	D	F	E	C	E	E	E	A	A	C
391000	65	3	1	1	1	2	2	1	2	2	0.179	2	45	45	45	1.62	162	162	1	17.1468	73	73	73	1	123	126	120	72	69	75	1	0	0	0	0	7	120	600	2	B	F	B	A	A	E	A	A	A	B
392000	47	2	2	3	2	1	1	1	4	2	0.117	2	52.5	52.5	52.5	1.62	162	162	1	20.0046	76	76	76	1	122.5	124	121	70	75	65	1	0	0	0	0	7	120	360	2	B	C	B	A	A	E	A	A	A	A
393000	58	2	1	3	3	2	1	1	2	2	0.057	1																				0	0	3	60	7	120	300	2	A	D	B	A	B	E	A	A	A	A
394000	72	3	2	2	3	1	1	1	4	2	0.124	2	81	81	81	1.65	165	165	3	29.7521	105	105	105	2	96	95	97	61	64	58	1	0	0	0	0	7	180	360	2	B	B	A	A	A	E	A	A	A	A
395000	80	3	2	2	3	1	1	1	2	2	0.068	1	55	55	55	1.55	155	155	1	22.8928	90.5	90	91	2	139	142	136	68	67	69	1	0	0	7	150	7	240	360	2	B	B	B	A	A	E	A	A	A	B
396000	58	2	1	3	3	2	1	1	4	2	0.082	2	64	64	64	1.75	175	175	1	20.898	88	88	88	1	143.5	147	140	96	100	92	2	0	0	0	0	7	120	360	2	E	D	C	A	A	D	E	A	A	A
397000	88	3	1	2	3	1	1	1	4	2	0.081	2	63	63	63	1.6	160	160	2	24.6094	105	105	105	2	113.5	117	110	68.5	73	64	1	0	0	0	0	7	90	480	2	B	B	C	A	A	E	A	A	A	A
398000	47	2	2	3	1	2	1	1	2	2	0.098	2	63	63	63	1.62	162	162	2	24.0055	89	89	89	2	121.5	123	120	71.5	73	70	1	0	0	0	0	7	120	600	2	C	B	A	A	C	E	A	A	A	B
399000	54	2	1	3	2	1	1	1	3	2	0.079	2	62	62	62	1.7	170	170	1	21.4533	83	83	83	1	131	134	128	79	82	76	1	1	60	0	0	7	30	600	2	B	B	A	A	A	E	A	E	A	B
400000	55	2	1	3	1	1	1	1	4	2	0.083	2	70	70	70	1.7	170	170	2	24.2215	85.5	86	85	1	133.5	137	130	72.5	75	70	1	0	0	0	0	7	180	360	2	D	E	B	A	A	E	A	A	A	A
401000	70	3	2	2	3	1	1	1	3	NA	0.07	2	68	68	68	1.585	158	159	2	27.0676	100.5	101	100	2	115.5	116	115	64	63	65	1	0	0	0	0	7	120	300	2	B	B	A	A	A	E	B	A	A	A
[truncated: 17 more columns]

## Sheet: Dictionary
ID	Identification number
Age (years)	Rounded to whole year
Age categorical	1 = 18-39 years, 2 = 40-59 years, 3 = ≥ 60
Sex	1 = male, 2 = female
Education	1 = no qualification, 2 = class 1-6, 3 = class 7-12, 4 = college/university
Occupation	1 = manual worker, 2 = non-manual workers, 3 = never worked/retired
Residence	1 = urban, 2 = rural
Marital status	1 = married, 2 = single/widowed/divorced
Health insurance	1 = yes, 2 = no
Duration of T2DM	1 = ≤1 years, 2 = >1 – 5 years, 3 = >5 – 10 years, 4 = >10 years
Family history of T2DM	1 = no, 2 = yes
HbA1c	%
Controlled T2DM	1= yes, 2 = no
Average body weight (kg)	kilograms
Body weight 1 (kg)	kilograms
Body weight 2 (kg)	kilograms
Average height (m)	metres
Height 1 (cm)	centimetres
Height 2 (cm)	centimetres
Body mass index categorical	1 = not overweight, 2 = overweight, 3 = obese
Body mass index numerical	body weight (kg) divided by height (m) squared
Average waist circumference (cm)	centimetres
Waist circumference 1 (cm)	centimetres
Waist circumference 2 (cm)	centimetres
Abdominal obesity	1 = no, 2 = yes
Average SBP	Mean systolic blood pressure across the two readings
SBP 1	Systolic blood pressure first measurement
SBP 2	Systolic blood pressure second measurement
Average DBP	Mean diastolic blood pressure across the two readings
DBP 1	Diastolic blood pressure first measurement
DPB 2	Diastolic blood pressure second measurement
Hypertension	1 = no, 2 = yes
Q1 IPAQ (days per week)	International Physical Activity Questionnaire—short form (Q = question number)
Q2 IPAQ (min per day)
Q3 IPAQ (days per week)
Q4 IPAQ (min per day)
Q5 IPAQ (days per week)
Q6 IPAQ (min per day)
Q7 IPAQ (min per day)
Physically active	1 = no, 2 = yes
Q1 UKDDQ	UKDDQ = UK Diabetes and Diet Questionnaire (Q = question number)
Q2 UKDDQ
Q3 UKDDQ
Q4 UKDDQ
Q5 UKDDQ
Q6 UKDDQ
Q7 UKDDQ
Q8 UKDDQ
Q9 UKDDQ
Q10 UKDDQ
Q11 UKDDQ
Q12 UKDDQ
Q13 UKDDQ
Q14 UKDDQ
Q15 UKDDQ
Q16 UKDDQ
Q17 UKDDQ
Q18 UKDDQ
Q19 UKDDQ
Q20 UKDDQ
Q21 UKDDQ
Q22 UKDDQ
Q23 UKDDQ
Q24 UKDDQ
Healthy diet	1 = yes, 2 = no
Current smoking habits	0 = no, 1 = yes
Current alcohol drinking	0 = no, 1 = yes
